# Supplementary material for: An analysis of research priority-setting at the World Health Organization – how mapping to a standard template allows for comparison between research priority-setting approaches
Source: Health Res Policy Syst. 2018 Nov 29;16:116. doi: 10.1186/s12961-018-0391-0 (PMC6264050; doi:10.1186/s12961-018-0391-0)
Supplement: Supplementary file 1 — Database Analysis of Health Research Priorities. (XLSX 1264 kb) [file 12961_2018_391_MOESM1_ESM.xlsx]

## Sheet: Instructions
		Analysis of WHO Health Research Priorities
			Tab Colour/Name	Description of Contents	Last updated
			Definitions	Definition of key terms	2018-10-25
			User Interface	Searchable Interface	2018-10-25
			Filter Priorities by Disease	Filter WHO Research Priorities by Disease Category	2018-10-25
			Aggregated Database	Full WHO Research Priorities Database	2018-10-25
			WHO Documents Inventory	List of documents used to create database	2018-10-25
			Statistics	General statistics pulled from database -Health Topics -Type of document(research prioritization, report, meeting notes) -Publication date -Prioritization methodology	2018-10-25
			Solution Statistics	Statistics specific to solution focused research priorities -Distribution of research priorities according to research type (problem, cause, solution, implementation, evaluation) -Distribution of solution priorities according to technology (drug, diagnostic, device, vector control, vaccine or basic science) -Comparison of solution distributions for several high priority diseases	2018-10-25
			Instructions for use below
			Tab Colour/Name	Instructions	Last updated
			Definitions	Definitions of methods and criteria included in the database, and definitions for categorizing priorities by research area (problem, cause, etc.) adapted from WHO Strategy for Research and Health, 2010.	2018-10-25
			User Interface	Use dropdown list to compare research areas of specific diseases/health topics with all priorities in the database. The interface also shows the solution-focused priority breakdown, into specific intervention type, for the selected disease/health topic.	2018-10-25
			Aggregated Database	All information about research priorities and their documents is recorded here. The other sheets access data from this sheet. Clear all filters and set to Select All for analysis of whole data set. Use filters to analyse by different categorizations. For example in Column G uncheck Select All and check Guidelines to analyse by Document Type/Guidelines only. The analysis will present on Statistics…	2018-10-25
			WHO Documents Inventory	All documents used in this database are listed here including the permanent url link to the WHO institutional repository - IRIS. To understand the priorities in their proper context users should reference the original publication.	2018-10-25
			Filter Priorities by Disease	Use to filter by disease/health category and look at the distribution of solution priorities by filtered disease.	2018-10-25
			Statistics	This displays the analysis of the dataset covering: -Health Topics -Type of document(research prioritization, report, meeting notes) -Publication date -Prioritization methodology NB: the analysis will relate to the filters selected in the Aggregated Database.	2018-10-25
			Solution Statistics	This sheet contains charts that automatically update to show the portion of priorities per research area and of specific interventions for solution priorities.	2018-10-25
				cewg2013

## Sheet: Definitions
					WHO Research Priorities/Gaps Database
					Documents published 2002 - 2017 and deposited in IRIS
	Definitions:
		Methods:
		Captures the method used for collation of background information and prioritization: literature search, survey, consultation (with academics, medical organization, international organizations, NGOs, funding bodies, advocacy groups or stakeholders), interviews, etc. Also note if a published priority framework was used: CHNRI, LiST, COHRED 3D, Delphi, etc.
		Criteria:
		Demonstrates what criteria were used in setting priorities
			Public need:
			Magnitude of impact:
			Feasibility: Likelihood of discovery and implementation
			Cost:
			Equity: Does outcome benefit developing countries as much as developed countries
			Sustainability: (ability to see project through to the end)
		Research Priorities / Gaps:
		Research priority listed into two columns to identify broader categories used in source document and the relevant priorities. Priorities were then categorized according to research areas:
			Problem
			●	Research to measure the size of the health problem through epidemiology,
				estimating the burden of disease other forms of data collection.
			Cause
			●	Research to understand the causal agents and determinants of the health issue.
			●	May include for example: study of infection cycle, vectors, role of socio-economic factors, environment, diet
				and the interaction of multiple factors.
			Solution
			●	What new interventions, tools, medicines, therapeutics are needed? Includes therapeutics, devices and procedures
				but also includes policy interventions, public health campaigns etc.
			●	Drugs, vaccines, diagnostics, vector control, medical device.
			●	Other: Includes adjuvants, microbicides, delivery technologies, etc.
			Implementation
			●	Research to translate new interventions into policy and practice and understanding the barriers to delivering known interventions.
			Evaluation
			●	Research to monitor and evaluate the effectiveness or health impact of an intervention or programme.

## Sheet: Interface
	User Interface
			Select a Disease/Health Topic from the drop down menu below
			Malaria
			(click on cell above for dropdown list)		109	Total number of Research Priorities for Malaria
			NB certain health topics return a null result
					9	Prioriites (8%) relate to understanding the magnitude of the PROBLEM
					15	Priorities (14%) relate to understanding the CAUSE of the problem
					23	Priorities (21%) relate to development of health tehcnology SOLUTIONS
					40	Priorities (37%) reference IMPLEMENTATION of new policies, products or practices
					22	Priorities (20%) relate to monitoring and EVALUATION work
						Break down of SOLUTION-focused priorities
							3	Drug development (12%)
							7	Diagnostic/Screening (28%)
							0	Device (0%)
							2	Vaccine (8%)
							10	Vector Control (40%)
							3	Basic Science (12%)
							0	Unspecified/Other (0%)
							Note: Some solution priorities fit into two categories
				Work Area (DO NOT ALTER)
						Distribution of All WHO Research Priorities by Research Type, N=2145
					Total	Problem	Cause	Solution	Implementation	Evaluation	Drug	Vaccine	Diagnostic/Screening	Vector Control	Device	Basic Science	Other/Unspecified	Improve Existing	New Intervention
					2145	237	354	321	922	311	60	44	105	19	50	52	8	115	174
					1	0.11049	0.165035	0.14965	0.429837	0.144988	0.027972	0.0205128	0.048951	0.00885781	0.02331	0.0242424	0.0037296	0.0536131	0.0811189
				Malaria	109	9	15	23	40	22	3	2	7	10	0	3	0	25	Solutions Total
					1	0.0825688	0.137615	0.211009	0.366972	0.201835	0.12	0.08	0.28	0.4	0	0.12	0	1	Total
					Chart Titles
					1	Distribution of Research Priorities for Malaria by Type of Research, N=109
					2	Distibution of Solution-Focused Priorities for Malaria by Health Technology

## Sheet: Aggregated Database
	Database of categorized WHO health research priorities			NB remember to clear ALL filters to analyse the total dataset. When all items are selected the Entry Number 2145 will appear in Cell B2150. Outputs are listed in Statistics and Solution Stats worksheets.
		Background Information							Methods																	Criteria									Identified Gaps			Research Areas					Solution
	Entry Number	Document Name	Health Topic	Type of Document (WHO/Non-WHO)	Organization / Dept / Cluster	Document Type Guidelines, Meeting Notes, Report, Research Prioritization	Source	Year	Expert Consultation	Academic	Medical Organizations	International organizations	Government	Non-government organizations	Funding bodies	Private Sector	Advocacy/Stakeholders	Literature review	Quantitative Prioritization (MCDA)	Interviews	Survey	CHNRI	LiST	Delphi	COHRED 3D	Public Need	Magnitude of Impact	Feasibility	Cost	Equity	Sustainability	Curative vs Preventative	Critical Need	Pro-poor	Disease	Broad Research Gaps and Priorities	Specific Research Gaps and Priorities	Problem	Cause	Solution	Implementation	Evaluation	Drug	Vaccine	Diagnostic/Screening	Vector Control	Device	Basic Science	Other/Unspecified
	1	Medical devices: managing the mismatch: an outcome of the priority medical devices project	Medical Device	WHO	EHT	Report	Link	2010	1	1	1	1	1					1			1							1	1						Alcohol Related Diseases	Alcohol use disorders	Gathering accurate national epidemiological data on alcohol consumption requires affordable and accurate methods of measuring individual alcohol consumption. Such tools are currently not widely available, suggesting that further research is required in this area.			1					1		1
	2	Medical devices: managing the mismatch: an outcome of the priority medical devices project	Medical Device	WHO	EHT	Report	Link	2010	1	1	1	1	1					1			1							1	1						Alcohol Related Diseases	Alcohol use disorders	The development of accurate technologies in order to differentiate patients who have alcohol induced liver disease from those who have liver disease related to other factors would be a useful aid to diagnosis and ensure correct treatment.			1					1
	3	Medical devices: managing the mismatch: an outcome of the priority medical devices project	Medical Device	WHO	EHT	Report	Link	2010	1	1	1	1	1					1			1							1	1						Alcohol Related Diseases	Alcohol use disorders	Development of accurate, affordable breath analysers that can be used on individuals who have consumed other psychoactive substances in addition to alcohol would help increase wider use of this important test.			1							1
	4	Medical devices: managing the mismatch: an outcome of the priority medical devices project	Medical Device	WHO	EHT	Report	Link	2010	1	1	1	1	1					1			1							1	1						Alcohol Related Diseases	Alcohol use disorders	Development of alcohol biomarkers to assess and control alcohol consumption and relapse of alcohol dependence would be of great benefit to the management of people who misuse alcohol			1								1
	5	Medical devices: managing the mismatch: an outcome of the priority medical devices project	Medical Device	WHO	EHT	Report	Link	2010	1	1	1	1	1					1			1							1	1						Alcohol Related Diseases	Alcohol use disorders	Prevention and intervention strategies may be more effective if the role of genetic variation in alcohol-metabolizing enzymes (i.e. genetic susceptibility to alcohol-related disorders) and the role of pharmacogenomics in measuring individual risks could be established		1
	6	Global Strategy to Reduce the Harmful Use of Alcohol	Substance Abuse	WHO	Mental Health	Report	Link	2010	1	1	1	1	1	1																					Alcohol Related Diseases		Monitoring trends in alcohol consumption, alcohol-attributable harm and the societal responses	1
	7	Global Strategy to Reduce the Harmful Use of Alcohol	Substance Abuse	WHO	Mental Health	Report	Link	2010	1	1	1	1	1	1																					Alcohol Related Diseases		Analysing (trends in alcohol consumption, alcohol attributable harm and social responses) information and facilitating timely dissemination.	1
	8	Global Strategy to Reduce the Harmful Use of Alcohol	Substance Abuse	WHO	Mental Health	Report	Link	2010	1	1	1	1	1	1																					Alcohol Related Diseases		Further scientific studies pertaining to different aspects of possible impact of alcohol consumption on public health;		1
	9	Medical devices: managing the mismatch: an outcome of the priority medical devices project	Medical Device	WHO	EHT	Report	Link	2010	1	1	1	1	1					1			1							1	1						Alzheimer Disease and Other Dementias	Alzheimer disease and other dementias	Diagnostic techniques for dementia are not in widespread use in developing countries.				1
	10	Medical devices: managing the mismatch: an outcome of the priority medical devices project	Medical Device	WHO	EHT	Report	Link	2010	1	1	1	1	1					1			1							1	1						Alzheimer Disease and Other Dementias	Alzheimer disease and other dementias	Several therapies, including a small number of drugs and psychological and behavioural techniques, such as “cognitive training”, have shown some benefit in some dementia patients. However, further evidence of their effectiveness is needed before encouraging their widespread use. If proven to be effective, these techniques could be adapted for appropriate use in local low-income contexts.					1
	11	Medical devices: managing the mismatch: an outcome of the priority medical devices project	Medical Device	WHO	EHT	Report	Link	2010	1	1	1	1	1					1			1							1	1						Alzheimer Disease and Other Dementias	Alzheimer disease and other dementias	Neurological abnormalities in patients with Alzheimer disease have been demonstrated by imaging technologies, including PET and MRI. However, the precise role of these abnormalities in the pathogenesis of the disease Amyloid imaging has suggested that amyloid levels may be increased in susceptible asymptomatic individuals. However, as yet, there is no evidence of the therapeutic value of this fin…			1								1
	12	Medical devices: managing the mismatch: an outcome of the priority medical devices project	Medical Device	WHO	EHT	Report	Link	2010	1	1	1	1	1					1			1							1	1						Alzheimer Disease and Other Dementias	Alzheimer disease and other dementias	However assessment of the value of home based video and other telecommunication systems in capturing behavioural patterns symptomatic of dementia without jeopardizing patients’ privacy and personal dignity is still required					1
	13	Medical devices: managing the mismatch: an outcome of the priority medical devices project	Medical Device	WHO	EHT	Report	Link	2010	1	1	1	1	1					1			1							1	1						Alzheimer Disease and Other Dementias	Alzheimer disease and other dementias	Smart home systems will need robust monitoring and evaluation to determine the appropriateness, acceptability, and safety of these technologies.					1
	14	The evolving threat of antimicrobial resistance: Options for action	Antimicrobial Resistance	WHO	FOS	Report	Link	2012	1									1									1		1						Antimicrobial Resistance	Surveillance	Development of rapid, cost-effective POC diagnostic tests adapted for resource-limited settings would improve surveillance as well as the care of individual patient. Also reducing imprudent use of antibiotics			1					1
	15	The evolving threat of antimicrobial resistance: Options for action	Antimicrobial Resistance	WHO	FOS	Report	Link	2012	1									1									1		1						Antimicrobial Resistance	Surveillance	Establishing reliable surveillance systems for geographically representative data on antimicrobial use	1
	16	The evolving threat of antimicrobial resistance: Options for action	Antimicrobial Resistance	WHO	FOS	Report	Link	2012	1									1									1		1						Antimicrobial Resistance	Surveillance	There is a need for data on total volumes of antimicrobials used and the indications for which they are used. There is no single applicable method for collecting total consumption data or patterns of use from all facilities, countries or regions world.	1
	17	The evolving threat of antimicrobial resistance: Options for action	Antimicrobial Resistance	WHO	FOS	Report	Link	2012	1									1									1		1						Antimicrobial Resistance	Surveillance	Integration of data from animals: Surveillance should ideally incorporate antibiotic use and AMR in veterinary practice and animal husbandry	1
	18	The evolving threat of antimicrobial resistance: Options for action	Antimicrobial Resistance	WHO	FOS	Report	Link	2012	1									1									1		1						Antimicrobial Resistance	Antibiotic Use	There is very little systematic data collection on clinical impact, such as treatment failures due to AMR, and this is a major gap. More efforts are needed to develop methodologies and data collection systems to understand the harm suffered					1
	19	The evolving threat of antimicrobial resistance: Options for action	Antimicrobial Resistance	WHO	FOS	Report	Link	2012	1									1									1		1						Antimicrobial Resistance	Antibiotic Use	Face-to-face educational sessions as well as distance learning, electronic education and knowledge-sharing methods have tremendous potential to improve antimicrobial use.				1
	20	The evolving threat of antimicrobial resistance: Options for action	Antimicrobial Resistance	WHO	FOS	Report	Link	2012	1									1									1		1						Antimicrobial Resistance	Animal Use	Continuous and updated information on foodborne pathogens, their spread and the status of AMR is necessary to guide risk profiling, risk assessment and risk management	1
	21	The evolving threat of antimicrobial resistance: Options for action	Antimicrobial Resistance	WHO	FOS	Report	Link	2012	1									1									1		1						Antimicrobial Resistance	Animal Use	Data for registration of antimicrobials	1
	22	The evolving threat of antimicrobial resistance: Options for action	Antimicrobial Resistance	WHO	FOS	Report	Link	2012	1									1									1		1						Antimicrobial Resistance	Animal Use	The possibility of developing new vaccines, particularly against the infections for which most antibiotics are being used, such as gastro-intestinal infections in pigs and calves, mastitis in cattle and E. coli infections in poultry, could be explored			1				1
	23	The evolving threat of antimicrobial resistance: Options for action	Antimicrobial Resistance	WHO	FOS	Report	Link	2012	1									1									1		1						Antimicrobial Resistance	Animal Use	Another possible option is the development and evaluation of probiotics, which are probably valuable alternatives to antibiotics in the control of gastro-intestinal infections in food animals.			1			1
	24	The evolving threat of antimicrobial resistance: Options for action	Antimicrobial Resistance	WHO	FOS	Report	Link	2012	1									1									1		1						Antimicrobial Resistance	Health care facilities	Inadequate data on AMR infections:	1
	25	The evolving threat of antimicrobial resistance: Options for action	Antimicrobial Resistance	WHO	FOS	Report	Link	2012	1									1									1		1						Antimicrobial Resistance	Health care facilities	Behaviour change is an area which could benefit from more research, particularly to understand factors which influence and sustain individual and organizational change.				1
	26	The evolving threat of antimicrobial resistance: Options for action	Antimicrobial Resistance	WHO	FOS	Report	Link	2012	1									1									1		1						Antimicrobial Resistance	Health care facilities	To quantify the savings resulting from the interventions, a variety of local issues need to be taken into account, including the pre-intervention burden, the effectiveness of interventions, potential direct savings for health-care systems (e.g. shorter hospital stays, fewer readmissions, less need for tests, less use of antimicrobials) as well as savings for social security systems and/or increas…					1
	27	The evolving threat of antimicrobial resistance: Options for action	Antimicrobial Resistance	WHO	FOS	Report	Link	2012	1									1									1		1						Antimicrobial Resistance	Health care facilities	Encouragement to explore new technologies to reduce the transmission of pathogens and infections in health-care facilities.			1									1
	28	The evolving threat of antimicrobial resistance: Options for action	Antimicrobial Resistance	WHO	FOS	Report	Link	2012	1									1									1		1						Antimicrobial Resistance	Health care facilities	Mathematical modelling determining the types of interventions best suited for individual facilities				1
	29	Research Priorities for Zoonoses and Marginalized Infections	Zoonoses Marginalized Infections	WHO	TDR	Research Prioritization	Link	2012	1	1	1	1	1						1							1	1		1						Asian Schistosomiasis		Operational research is required on the cost−effectiveness of integrated control to establish optimum approach at scale in different geographical settings, including the value of transmission-blocking vaccines for use in buffalo or other mammalian hosts. Disease-specific and intervention-specific priorities for research					1
	30	Research Priorities for Zoonoses and Marginalized Infections	Zoonoses Marginalized Infections	WHO	TDR	Research Prioritization	Link	2012	1	1	1	1	1						1							1	1		1						Asian Schistosomiasis		Studies on the problems of coverage and compliance related to access to mass treatment in the Philippines (Samar province) in relation to animal reservoir diversity to define which zoonotic sources have an impact on the incidence of human infections.				1
	31	Research Priorities for Zoonoses and Marginalized Infections	Zoonoses Marginalized Infections	WHO	TDR	Research Prioritization	Link	2012	1	1	1	1	1						1							1	1		1						Asian Schistosomiasis		Studies on the impact of schistosomiasis on malnutrition and cognition are required in relation to single infections and polyparasitism.		1
	32	Research Priorities for Zoonoses and Marginalized Infections	Zoonoses Marginalized Infections	WHO	TDR	Research Prioritization	Link	2012	1	1	1	1	1						1							1	1		1						Asian Schistosomiasis		Improved diagnostic methods are required where schistosomiasis prevalence is low and as a surveillance tool in order to determine whether effective control has been achieved.			1					1
	33	Research Priorities for Zoonoses and Marginalized Infections	Zoonoses Marginalized Infections	WHO	TDR	Research Prioritization	Link	2012	1	1	1	1	1						1							1	1		1						Asian Schistosomiasis		Development of appropriate and gender-sensitive tools and methods is needed to assess the health and socioeconomic impact of control programmes on individuals and households.					1							1
	34	Medical devices: managing the mismatch: an outcome of the priority medical devices project	Medical Device	WHO	EHT	Report	Link	2010	1	1	1	1	1					1			1							1	1						Blindness	Cataract	Therefore, there is an urgent need to develop technologies to provide people with blindness some degree of vision that would be appropriate and affordable for low- and middle- income settings			1							1
	35	Medical devices: managing the mismatch: an outcome of the priority medical devices project	Medical Device	WHO	EHT	Report	Link	2010	1	1	1	1	1					1			1							1	1						Blindness	Cataract	New designs and new materials used in the manufacture of IOLs for implantation in patients following cataract surgery are resolving many of the safety problems previously associated with IOL implantation and are expected to increase the use of IOLs. Adapting these designs to make them more appropriate for use in low-resource settings would be a major step forward			1							1
	36	Medical devices: managing the mismatch: an outcome of the priority medical devices project	Medical Device	WHO	EHT	Report	Link	2010	1	1	1	1	1					1			1							1	1						Blindness	Cataract	There is a cheap and relatively easy way to prevent cataracts that warrants further research—affordable, robust sunglasses that are comfortable to wear and designed in a way that people in different contexts find acceptable to use.					1
	37	Action Plan for the prevention of avoidable blindness and visual impairment (2009-2013)	Visual Impairment	WHO	PBD	Report	Link	2009	1																										Blindness		Evaluating interventions and different strategies for early detection and screening of the causes of blindness and visual impairment in different population groups, including children.					1
	38	Action Plan for the prevention of avoidable blindness and visual impairment (2009-2013)	Visual Impairment	WHO	PBD	Report	Link	2009	1																										Blindness		Promotion of research by national research institutions on socioeconomic determinants,		1
	39	Action Plan for the prevention of avoidable blindness and visual impairment (2009-2013)	Visual Impairment	WHO	PBD	Report	Link	2009	1																										Blindness		Promotion of research by national research institutions on the role of gender		1
	40	Action Plan for the prevention of avoidable blindness and visual impairment (2009-2013)	Visual Impairment	WHO	PBD	Report	Link	2009	1																										Blindness		Promotion of research by national research institutions on the cost-effectiveness of interventions,					1
	41	Action Plan for the prevention of avoidable blindness and visual impairment (2009-2013)	Visual Impairment	WHO	PBD	Report	Link	2009	1																										Blindness		Promotion of research by national research institutions identification of high-risk population groups	1
	42	Action Plan for the prevention of avoidable blindness and visual impairment (2009-2013)	Visual Impairment	WHO	PBD	Report	Link	2009	1																										Blindness		Assessment of the economic cost of blindness and visual impairment and its impact on socioeconomic development.	1
	43	Action Plan for the prevention of avoidable blindness and visual impairment (2009-2013)	Visual Impairment	WHO	PBD	Report	Link	2009	1																										Blindness		Determination of the impact of poverty and other determinants on the gradient of socioeconomic disparity in individuals’ access to eye-care services.				1
	44	Action Plan for the prevention of avoidable blindness and visual impairment (2009-2013)	Visual Impairment	WHO	PBD	Report	Link	2009	1																										Blindness		How to include epidemiological, behavioural, health-system and health-workforce research as part of national programmes for eye health and prevention of blindness and visual impairment.				1
	45	Action Plan for the prevention of avoidable blindness and visual impairment (2009-2013)	Visual Impairment	WHO	PBD	Report	Link	2009	1																										Blindness		Collate, in collaboration with other partners, existing data on risk factors, such as smoking, unhealthy diet, physical inactivity, ultraviolet radiation and lack of hygiene, and coordinate the development of a prioritized research agenda related to the causes and prevention of blindness with special emphasis on low- and middle-income countries [2009–2011].		1
	46	Action Plan for the prevention of avoidable blindness and visual impairment (2009-2013)	Visual Impairment	WHO	PBD	Report	Link	2009	1																										Blindness		Support Member States in assessing the impact of public health policies and strategies on the status of eye health and share the results.					1
	47	Action Plan for the prevention of avoidable blindness and visual impairment (2009-2013)	Visual Impairment	WHO	PBD	Report	Link	2009	1																										Blindness		Facilitate development of projection models on trends in the causes and magnitude of blindness and visual impairment and prioritize development of, and target setting for, eye-care systems [2010–2011].				1
	48	Research Priorities for Zoonoses and Marginalized Infections	Zoonoses Marginalized Infections	WHO	TDR	Research Prioritization	Link	2012	1	1	1	1	1						1							1	1		1						Brucellosis		Critically assess the immunogenic properties of currently available vaccines and their effectiveness in areas of high endemicity;					1
	49	Research Priorities for Zoonoses and Marginalized Infections	Zoonoses Marginalized Infections	WHO	TDR	Research Prioritization	Link	2012	1	1	1	1	1						1							1	1		1						Brucellosis		Improve the safety and immunogenicity of the current vaccines against Brucella melitensis and Brucella abortus;			1				1
	50	Research Priorities for Zoonoses and Marginalized Infections	Zoonoses Marginalized Infections	WHO	TDR	Research Prioritization	Link	2012	1	1	1	1	1						1							1	1		1						Brucellosis		Design diagnostic strategies to differentiate vaccinated animals from naturally infected animals in order to prevent unnecessary livestock slaughter;			1					1
	51	Research Priorities for Zoonoses and Marginalized Infections	Zoonoses Marginalized Infections	WHO	TDR	Research Prioritization	Link	2012	1	1	1	1	1						1							1	1		1						Brucellosis		Develop inexpensive and reliable diagnostic tests for use in local hospital and field settings;			1					1
	52	Research Priorities for Zoonoses and Marginalized Infections	Zoonoses Marginalized Infections	WHO	TDR	Research Prioritization	Link	2012	1	1	1	1	1						1							1	1		1						Brucellosis		Generate data and develop methodologies to allow an accurate estimation of the societal burden of brucellosis, focusing primarily on burden of disease in livestock and human populations;	1
	53	Research Priorities for Zoonoses and Marginalized Infections	Zoonoses Marginalized Infections	WHO	TDR	Research Prioritization	Link	2012	1	1	1	1	1						1							1	1		1						Brucellosis		Design and evaluate cost−effective livestock vaccination strategies and advocate “One Health” approaches to implementation at the policy-maker level (ministries of health and agriculture);				1
	54	Research Priorities for Zoonoses and Marginalized Infections	Zoonoses Marginalized Infections	WHO	TDR	Research Prioritization	Link	2012	1	1	1	1	1						1							1	1		1						Brucellosis		Develop approaches to raise awareness among physicians of the need for differential diagnosis of Brucella in cases of non-specific febrile illness				1
	55	Management of Buruli ulcer–HIV coinfection: technical update	Buruli Ulcer	WHO	NTD	Report	Link	2015	1	1	1	1	1	1																					Buruli Ulcer	Epidemiology	Enhanced understanding of the burden of BU in HIV-infected patients and the relative risk of BU in HIV-infected compared with non-HIV infected populations.	1
	56	Management of Buruli ulcer–HIV coinfection: technical update	Buruli Ulcer	WHO	NTD	Report	Link	2015	1	1	1	1	1	1																					Buruli Ulcer	Clinical	Improved understanding of the effect of HIV infection on clinical BU disease severity and mortality rates at stratified levels of CD4 cell-counts.		1
	57	Management of Buruli ulcer–HIV coinfection: technical update	Buruli Ulcer	WHO	NTD	Report	Link	2015	1	1	1	1	1	1																					Buruli Ulcer	Clinical	Understanding the effect of BU on HIV clinical disease.		1
	58	Management of Buruli ulcer–HIV coinfection: technical update	Buruli Ulcer	WHO	NTD	Report	Link	2015	1	1	1	1	1	1																					Buruli Ulcer	Clinical	Further clarifying whether the presence of BU disease and the clinical pattern of presentation reflect the level of HIV associated immunosuppression.		1
	59	Management of Buruli ulcer–HIV coinfection: technical update	Buruli Ulcer	WHO	NTD	Report	Link	2015	1	1	1	1	1	1																					Buruli Ulcer	Treatment	Understanding the effect of HIV on BU treatment outcomes (rate of healing, cure, recurrence, long-term disability).		1
	60	Management of Buruli ulcer–HIV coinfection: technical update	Buruli Ulcer	WHO	NTD	Report	Link	2015	1	1	1	1	1	1																					Buruli Ulcer	Treatment	Understanding if and which patients will benefit from ART during BU treatment and the optimal timing of ART commencement.				1
	61	Management of Buruli ulcer–HIV coinfection: technical update	Buruli Ulcer	WHO	NTD	Report	Link	2015	1	1	1	1	1	1																					Buruli Ulcer	Treatment	Improved effectiveness and safety of BU treatment in HIV-infected patients on ART. This includes assessing the effectiveness and safety in HIV infected patients of BU–HIV treatment regimens that combine rifampicin and clarithromycin in patients receiving efavirenz, rifampicin and moxifloxacin, and tenofovir and streptomycin				1
	62	Management of Buruli ulcer–HIV coinfection: technical update	Buruli Ulcer	WHO	NTD	Report	Link	2015	1	1	1	1	1	1																					Buruli Ulcer	Treatment	Improved understanding of the incidence, severity, predictors (including ART), management and outcomes of paradoxical reactions during the antibiotic treatment of BU in HIV infected patients.				1
	63	Management of Buruli ulcer–HIV coinfection: technical update	Buruli Ulcer	WHO	NTD	Report	Link	2015	1	1	1	1	1	1																					Buruli Ulcer	Operational	Assessing the integration of HIV diagnosis and treatment in BU treatment centres to determine best models of care for coinfected patients.				1
	64	Medical devices: managing the mismatch: an outcome of the priority medical devices project	Medical Device	WHO	EHT	Report	Link	2010	1	1	1	1	1					1			1							1	1						Cancer	Cancer (malignant neoplasms)	Development of appropriate treatment planning equipment, such as computers and special software with image transfer and viewing capabilities, might overcome problems of patients having to travel from remote areas			1							1
	65	Medical devices: managing the mismatch: an outcome of the priority medical devices project	Medical Device	WHO	EHT	Report	Link	2010	1	1	1	1	1					1			1							1	1						Cancer	Cancer (malignant neoplasms)	Therefore, there is a need to develop more reliable, accurate and safe equipment for the early diagnosis and treatment of cancer in low-income settings. Simple, affordable and reliable equipment for early breast cancer detection (e.g. effective automated methods that require less-specialized physicians to review) could also facilitate the expansion of effective diagnosis to more rural areas.			1					1		1
	66	Medical devices: managing the mismatch: an outcome of the priority medical devices project	Medical Device	WHO	EHT	Report	Link	2010	1	1	1	1	1					1			1							1	1						Cancer	Cancer (malignant neoplasms)	Development of affordable radiotherapy equipment, supported by locally-adapted solutions to make the equipment appropriate for use in low-resource settings and local conditions, would increase the accessibility to appropriate treatment for cancer patients in these areas			1							1
	67	Medical devices: managing the mismatch: an outcome of the priority medical devices project	Medical Device	WHO	EHT	Report	Link	2010	1	1	1	1	1					1			1							1	1						Cancer	Cancer (malignant neoplasms)	Development of a reliable and low-cost estrogen receptor assay could potentially increase the effectiveness of the treatment given			1					1
	68	Medical devices: managing the mismatch: an outcome of the priority medical devices project	Medical Device	WHO	EHT	Report	Link	2010	1	1	1	1	1					1			1							1	1						Cancer	Cancer (malignant neoplasms)	The development of robust, affordable ultrasound equipment for the diagnosis and staging of breast cancer, and other soft tissue neoplasms would also be beneficial, but requires the training of health-care professionals to interpret the results.			1							1
	69	A prioritized research agenda for prevention and control of Noncommunicable diseases	NCD	WHO	NCD	Research Prioritization	Link	2011	1	1		1	1	1	1			1	1		1						1	1						1	Cancer	Translation research and health system research for global application of proven cost-effective strategies	Research to establish and evaluate cancer prevention strategies in the context of local culture and local resources (including primary prevention, effective early detection, cost-effective vaccination programmes for hepatitis B and oncogenic human papilloma viruses)				1
	70	A prioritized research agenda for prevention and control of Noncommunicable diseases	NCD	WHO	NCD	Research Prioritization	Link	2011	1	1		1	1	1	1			1	1		1						1	1						1	Cancer	Identification of causes and measurement of magnitude	Track the cancer burden and risk factors and collect data (e.g. staging, treatment, use of opiates, economic impact of cancer, human resources for cancer control) needed to strengthen cancer programmes	1
	71	A prioritized research agenda for prevention and control of Noncommunicable diseases	NCD	WHO	NCD	Research Prioritization	Link	2011	1	1		1	1	1	1			1	1		1						1	1						1	Cancer	Identification of causes and measurement of magnitude	Establish or improve cancer registration, especially in Africa	1
	72	A prioritized research agenda for prevention and control of Noncommunicable diseases	NCD	WHO	NCD	Research Prioritization	Link	2011	1	1		1	1	1	1			1	1		1						1	1						1	Cancer	Analysis of problems and development of solutions	Identify means for down staging detectable cancers through public awareness programmes and local successes, e.g. in down staging and treatment, and apply more widely				1
	73	A prioritized research agenda for prevention and control of Noncommunicable diseases	NCD	WHO	NCD	Research Prioritization	Link	2011	1	1		1	1	1	1			1	1		1						1	1						1	Cancer	Analysis of problems and development of solutions	Develop means to train health professionals on all aspects of cancer control, including leadership and management of cancer control programmes with a public health approach at the national and district levels				1
	74	A prioritized research agenda for prevention and control of Noncommunicable diseases	NCD	WHO	NCD	Research Prioritization	Link	2011	1	1		1	1	1	1			1	1		1						1	1						1	Cancer	Analysis of problems and development of solutions	Study cost-effectiveness of modalities of different surgical procedures and radiotherapies given varying resource settings and health care systems					1
	75	A prioritized research agenda for prevention and control of Noncommunicable diseases	NCD	WHO	NCD	Research Prioritization	Link	2011	1	1		1	1	1	1			1	1		1						1	1						1	Cancer	Analysis of problems and development of solutions	Develop effective approaches to influence politicians on the needs for cancer control				1
	76	A prioritized research agenda for prevention and control of Noncommunicable diseases	NCD	WHO	NCD	Research Prioritization	Link	2011	1	1		1	1	1	1			1	1		1						1	1						1	Cancer	Analysis of problems and development of solutions	Develop innovative ways to facilitate the development or reinforcement of cancer control programmes and accelerate their scaling up in low- and middle-income countries				1
	77	A prioritized research agenda for prevention and control of Noncommunicable diseases	NCD	WHO	NCD	Research Prioritization	Link	2011	1	1		1	1	1	1			1	1		1						1	1						1	Cancer	Analysis of problems and development of solutions	Identify the determinants that result in cancer being diagnosed at an advanced stage				1
	78	A prioritized research agenda for prevention and control of Noncommunicable diseases	NCD	WHO	NCD	Research Prioritization	Link	2011	1	1		1	1	1	1			1	1		1						1	1						1	Cancer	Analysis of problems and development of solutions	Identify means to reduce barriers to access to diagnosis, treatment, rehabilitation for curable and palliative care for non-curable cancers				1
	79	A prioritized research agenda for prevention and control of Noncommunicable diseases	NCD	WHO	NCD	Research Prioritization	Link	2011	1	1		1	1	1	1			1	1		1						1	1						1	Cancer	Analysis of problems and development of solutions	Develop cost-effective and feasible models of alternative technologies for teleimaging and telepathology as tools for improved diagnosis and education in low- and middle-income countries				1
	80	A prioritized research agenda for prevention and control of Noncommunicable diseases	NCD	WHO	NCD	Research Prioritization	Link	2011	1	1		1	1	1	1			1	1		1						1	1						1	Cancer	Application of solutions and evaluation of impact	Evaluate models for implementing effective screening programmes in different socioeconomic settings				1
	81	A prioritized research agenda for prevention and control of Noncommunicable diseases	NCD	WHO	NCD	Research Prioritization	Link	2011	1	1		1	1	1	1			1	1		1						1	1						1	Cancer	Application of solutions and evaluation of impact	Establish and evaluate the impact of a comprehensive vaccination programme for hepatitis B and oncogenic human papilloma viruses					1
	82	Medical devices: managing the mismatch: an outcome of the priority medical devices project	Medical Device	WHO	EHT	Report	Link	2010	1	1	1	1	1					1			1							1	1						Cardiovascular Disease	Ischaemic heart disease	Evidence based preventative measures that can be adapted to local cultures, concepts, and communities could potentially contribute to preventing IHD and its associated disease burden.				1
	83	Medical devices: managing the mismatch: an outcome of the priority medical devices project	Medical Device	WHO	EHT	Report	Link	2010	1	1	1	1	1					1			1							1	1						Cardiovascular Disease	Ischaemic heart disease	Despite the widely accepted view that IHD represents a large public health burden in developing countries, comprehensive epidemiologic data to support this view are generally lacking. Most epidemiological research on this disease has been conducted in high resource settings.	1
	84	Medical devices: managing the mismatch: an outcome of the priority medical devices project	Medical Device	WHO	EHT	Report	Link	2010	1	1	1	1	1					1			1							1	1						Cardiovascular Disease	Ischaemic heart disease	It would be advantageous to the public health needs of low-income settings to develop affordable and robustly designed cardiopulmonary resuscitation equipment, including affordable defibrillators, which are easy to operate (similar to those present in public areas like cinemas and airports in high-income countries).			1							1
	85	Medical devices: managing the mismatch: an outcome of the priority medical devices project	Medical Device	WHO	EHT	Report	Link	2010	1	1	1	1	1					1			1							1	1						Cardiovascular Disease	Ischaemic heart disease Cerebrovascular disease (stroke)	There is a need to develop a kit containing simple and affordable technologies for measuring blood pressure, blood glucose and cholesterol levels to assess cardiovascular risk.			1							1
	86	Medical devices: managing the mismatch: an outcome of the priority medical devices project	Medical Device	WHO	EHT	Report	Link	2010	1	1	1	1	1					1			1							1	1						Cardiovascular Disease	Ischaemic heart disease	Accurate, non-invasive technologies to diagnose IHD (such as electrocardiographs that are easy to use, affordable, and can transmit signals to a hospital for assessment by a cardiologist) do exist, but are currently not widely used. Research into the reasons for the lack of uptake of this technology would be useful.				1
	87	Medical devices: managing the mismatch: an outcome of the priority medical devices project	Medical Device	WHO	EHT	Report	Link	2010	1	1	1	1	1					1			1							1	1						Cardiovascular Disease	Cerebrovascular disease (stroke)	Therefore, there is a need to develop appropriate assistive products to help restore functional capacity for people disabled by stroke in low-income settings.			1							1
	88	Medical devices: managing the mismatch: an outcome of the priority medical devices project	Medical Device	WHO	EHT	Report	Link	2010	1	1	1	1	1					1			1							1	1						Cardiovascular Disease	Cerebrovascular disease (stroke)	Currently, interventions for stroke are available in high-resource settings, such as thromboembolectomy for acute stroke and stenting of cervical or cerebral arteries to aid stroke prevention. However, conclusive evidence to support the validity of this trend is lacking. Therefore, assessment of the value of these techniques—including clinical evaluation of innovative stents—in preventing cerebra…					1
	89	Medical devices: managing the mismatch: an outcome of the priority medical devices project	Medical Device	WHO	EHT	Report	Link	2010	1	1	1	1	1					1			1							1	1						Cardiovascular Disease	Cerebrovascular disease (stroke)	In addition, assessment of the clinical outcomes of electro-stimulation therapies (supposed to speed up and enhance functional recovery in stroke patients) has not been properly evaluated.					1
	90	Medical devices: managing the mismatch: an outcome of the priority medical devices project	Medical Device	WHO	EHT	Report	Link	2010	1	1	1	1	1					1			1							1	1						Cardiovascular Disease	Cerebrovascular disease (stroke)	Technologies like rehabilitation robotics are being developed in the rehabilitative treatment of post-stroke patients with upper limb impairment; evaluation of their functional outcomes is under way. Recently developed is the assisted movement with enhanced sensation (AMES) therapy—a new approach for managing brain-injured patients and patients with severe chronic impairments. Although such techn…					1
	91	A prioritized research agenda for prevention and control of Noncommunicable diseases	NCD	WHO	NCD	Research Prioritization	Link	2011	1	1		1	1	1	1			1	1		1						1	1						1	Cardiovascular Disease	Identification of causes and measurement of magnitude	Generate country-specific information about risk factors, the disease burden, economic and social costs and impact of globalization and urbanization on behaviours, to make compelling arguments to political leadership for placing CVD high on the development agenda and for policy development.	1
	92	A prioritized research agenda for prevention and control of Noncommunicable diseases	NCD	WHO	NCD	Research Prioritization	Link	2011	1	1		1	1	1	1			1	1		1						1	1						1	Cardiovascular Disease	Identification of causes and measurement of magnitude	Develop methods for monitoring trends of CVD morbidity, mortality and risk factors and for evaluating the effectiveness of policies and programmes					1
	93	A prioritized research agenda for prevention and control of Noncommunicable diseases	NCD	WHO	NCD	Research Prioritization	Link	2011	1	1		1	1	1	1			1	1		1						1	1						1	Cardiovascular Disease	Identification of causes and measurement of magnitude	Develop observational cohorts to study social, cultural and economic determinants of behavioural and other cardiovascular risk factors		1
	94	A prioritized research agenda for prevention and control of Noncommunicable diseases	NCD	WHO	NCD	Research Prioritization	Link	2011	1	1		1	1	1	1			1	1		1						1	1						1	Cardiovascular Disease	Analysis of problems and development of solutions	Develop models of combinations of interventions (policy, environmental, health systems) to address cardiovascular risk factors in diverse settings and evaluate their effectiveness.				1
	95	A prioritized research agenda for prevention and control of Noncommunicable diseases	NCD	WHO	NCD	Research Prioritization	Link	2011	1	1		1	1	1	1			1	1		1						1	1						1	Cardiovascular Disease	Analysis of problems and development of solutions	Investigate and define health system-related opportunities and barriers to care and develop feasible approaches to apply cost effective interventions for primary and secondary prevention with a special focus on primary care and non-physician health workers.				1
	96	A prioritized research agenda for prevention and control of Noncommunicable diseases	NCD	WHO	NCD	Research Prioritization	Link	2011	1	1		1	1	1	1			1	1		1						1	1						1	Cardiovascular Disease	Analysis of problems and development of solutions	Develop and validate screening programmes based on absolute risk in an intervention trial using fixed-dose combinations at different thresholds of coronary risk					1
	97	A prioritized research agenda for prevention and control of Noncommunicable diseases	NCD	WHO	NCD	Research Prioritization	Link	2011	1	1		1	1	1	1			1	1		1						1	1						1	Cardiovascular Disease	Analysis of problems and development of solutions	Develop appropriate resource allocation models for medical technologies required for CVD interventions in order to maximize health benefits and equity				1
	98	A prioritized research agenda for prevention and control of Noncommunicable diseases	NCD	WHO	NCD	Research Prioritization	Link	2011	1	1		1	1	1	1			1	1		1						1	1						1	Cardiovascular Disease	Analysis of problems and development of solutions	Develop vaccines and safer and affordable medicines for addressing neglected CVDs such as rheumatic heart disease and Chagas disease			1			1	1
	99	A prioritized research agenda for prevention and control of Noncommunicable diseases	NCD	WHO	NCD	Research Prioritization	Link	2011	1	1		1	1	1	1			1	1		1						1	1						1	Cardiovascular Disease	Analysis of problems and development of solutions	Investigate and define barriers and solutions to develop and implement health-supporting policies in sectors outside health (e.g. trade, education, agriculture, industry)				1
	100	A prioritized research agenda for prevention and control of Noncommunicable diseases	NCD	WHO	NCD	Research Prioritization	Link	2011	1	1		1	1	1	1			1	1		1						1	1						1	Cardiovascular Disease	Application of solutions and evaluation of impact	Determine the effectiveness of community education campaigns, community participation and multisectoral action for CVD prevention in different cultural and economic settings					1
	101	A prioritized research agenda for prevention and control of Noncommunicable diseases	NCD	WHO	NCD	Research Prioritization	Link	2011	1	1		1	1	1	1			1	1		1						1	1						1	Cardiovascular Disease	Application of solutions and evaluation of impact	Validate cost-effective screening approaches, risk prediction methodologies and clinical algorithms applicable in low- and middle-income country settings					1
	102	A prioritized research agenda for prevention and control of Noncommunicable diseases	NCD	WHO	NCD	Research Prioritization	Link	2011	1	1		1	1	1	1			1	1		1						1	1						1	Cardiovascular Disease	Application of solutions and evaluation of impact	Evaluate the macroeconomic impact and the impact on social inequities of cardiovascular policies and interventions					1
	103	Research Priorities for Chagas disease, Human African Trypanosomiasis, and Leishmaniasis	Chagas human African Trypanosomiasis Leishmaniasis	WHO	NTD TDR	Research Prioritization	Link	2012	1	1	1	1	1	1										1		1	1	1	1	1	1	1	1	1	Chagas		Methods to assess vector infestation in Chagas disease	1
	104	Research Priorities for Chagas disease, Human African Trypanosomiasis, and Leishmaniasis	Chagas human African Trypanosomiasis Leishmaniasis	WHO	NTD TDR	Research Prioritization	Link	2012	1	1	1	1	1	1										1		1	1	1	1	1	1	1	1	1	Chagas	Biomarker discovery, clinical validation and incorporation in a POC platform	Development of a point of care POC diagnostic test for neonates			1					1
	105	Research Priorities for Chagas disease, Human African Trypanosomiasis, and Leishmaniasis	Chagas human African Trypanosomiasis Leishmaniasis	WHO	NTD TDR	Research Prioritization	Link	2012	1	1	1	1	1	1										1		1	1	1	1	1	1	1	1	1	Chagas	Biomarker discovery, clinical validation and incorporation in a POC platform	Development of a POC test to establish cure			1					1
	106	Research Priorities for Chagas disease, Human African Trypanosomiasis, and Leishmaniasis	Chagas human African Trypanosomiasis Leishmaniasis	WHO	NTD TDR	Research Prioritization	Link	2012	1	1	1	1	1	1										1		1	1	1	1	1	1	1	1	1	Chagas	Biomarker discovery, clinical validation and incorporation in a POC platform	Development of POC tests for rapid case detection			1					1
	107	Research Priorities for Chagas disease, Human African Trypanosomiasis, and Leishmaniasis	Chagas human African Trypanosomiasis Leishmaniasis	WHO	NTD TDR	Research Prioritization	Link	2012	1	1	1	1	1	1										1		1	1	1	1	1	1	1	1	1	Chagas	Biomarker discovery, clinical validation and incorporation in a POC platform	Development of molecular markers for drug resistance to assess drug effectiveness in vitro			1								1
	108	Research Priorities for Chagas disease, Human African Trypanosomiasis, and Leishmaniasis	Chagas human African Trypanosomiasis Leishmaniasis	WHO	NTD TDR	Research Prioritization	Link	2012	1	1	1	1	1	1										1		1	1	1	1	1	1	1	1	1	Chagas		Behavioural studies aimed at improving traps for sampling		1
	109	Research Priorities for Chagas disease, Human African Trypanosomiasis, and Leishmaniasis	Chagas human African Trypanosomiasis Leishmaniasis	WHO	NTD TDR	Research Prioritization	Link	2012	1	1	1	1	1	1										1		1	1	1	1	1	1	1	1	1	Chagas		Understanding factors that lead to house entry and colonization		1
	110	Research Priorities for Chagas disease, Human African Trypanosomiasis, and Leishmaniasis	Chagas human African Trypanosomiasis Leishmaniasis	WHO	NTD TDR	Research Prioritization	Link	2012	1	1	1	1	1	1										1		1	1	1	1	1	1	1	1	1	Chagas		Improved surveillance of vector populations representing highest risk for human contact	1
	111	Research Priorities for Chagas disease, Human African Trypanosomiasis, and Leishmaniasis	Chagas human African Trypanosomiasis Leishmaniasis	WHO	NTD TDR	Research Prioritization	Link	2012	1	1	1	1	1	1										1		1	1	1	1	1	1	1	1	1	Chagas	Improved control of peridomestic populations	Control trials in specific areas: pyrethroid resistant infestans, peridomestic infestans/dimidiata/brasillensis etc.					1
	112	World Report on Child Injury	Violence and Prevention	WHO	Violence and Prevention	Report	Link	2008	1	1			1					1																	Child Injury		Reliable estimates of the scale and pattern of child injury and death	1
	113	World Report on Child Injury	Violence and Prevention	WHO	Violence and Prevention	Report	Link	2008	1	1			1					1																	Child Injury		More community-based surveys on child injury (using standard protocols).		1
	114	World Report on Child Injury	Violence and Prevention	WHO	Violence and Prevention	Report	Link	2008	1	1			1					1																	Child Injury		Programme effectiveness studies;					1
	115	World Report on Child Injury	Violence and Prevention	WHO	Violence and Prevention	Report	Link	2008	1	1			1					1																	Child Injury		Behavioural and developmental science research;		1
	116	World Report on Child Injury	Violence and Prevention	WHO	Violence and Prevention	Report	Link	2008	1	1			1					1																	Child Injury		Health utilization analyses				1
	117	World Report on Child Injury	Violence and Prevention	WHO	Violence and Prevention	Report	Link	2008	1	1			1					1																	Child Injury		An information system that is simple, cost effective to implement, appropriate to the level of skill using them and consistent with the national and international standards (including external cause coding)	1
	118	World Report on Child Injury	Violence and Prevention	WHO	Violence and Prevention	Report	Link	2008	1	1			1					1																	Child Injury		Research into the whole spectrum of child injuries in developing countries – from primary prevention through to rehabilitation –		1
	119	World Report on Child Injury	Violence and Prevention	WHO	Violence and Prevention	Report	Link	2008	1	1			1					1																	Child Injury		Economic analysis - cost of interventions					1
	120	World Report on Child Injury	Violence and Prevention	WHO	Violence and Prevention	Report	Link	2008	1	1			1					1																	Child Injury		Economic analysis – including the cost of child injuries	1
	121	World Report on Child Injury	Violence and Prevention	WHO	Violence and Prevention	Report	Link	2008	1	1			1					1																	Child Injury		Large-scale intervention trials, especially in poorer countries;				1
	122	World Report on Child Injury	Violence and Prevention	WHO	Violence and Prevention	Report	Link	2008	1	1			1					1																	Child Injury		How best to integrate injury interventions into child health programmes.				1
	123	World Report on Child Injury	Violence and Prevention	WHO	Violence and Prevention	Report	Link	2008	1	1			1					1																	Child Injury		Better understanding of the children who are most affected by child injuries;		1
	124	World Report on Child Injury	Violence and Prevention	WHO	Violence and Prevention	Report	Link	2008	1	1			1					1																	Child Injury		The types of injury that are most prevalent;	1
	125	World Report on Child Injury	Violence and Prevention	WHO	Violence and Prevention	Report	Link	2008	1	1			1					1																	Child Injury		The geographic areas where the greatest problems are found;	1
	126	World Report on Child Injury	Violence and Prevention	WHO	Violence and Prevention	Report	Link	2008	1	1			1					1																	Child Injury		The particular risk factors		1
	127	World Report on Child Injury	Violence and Prevention	WHO	Violence and Prevention	Report	Link	2008	1	1			1					1																	Child Injury		The child health policies, programmes and specific injury interventions that are in place.				1
	128	Medical devices: managing the mismatch: an outcome of the priority medical devices project	Medical Device	WHO	EHT	Report	Link	2010	1	1	1	1	1					1			1							1	1						Chronic Obstructive Pulmonary Disease	Chronic obstructive pulmonary disease	Therefore, to enable accurate diagnosis and prognosis of COPD in hot and humid low-resource settings that have intermittent electrical power, it is necessary to develop appropriate portable, affordable spirometry equipment			1							1
	129	Medical devices: managing the mismatch: an outcome of the priority medical devices project	Medical Device	WHO	EHT	Report	Link	2010	1	1	1	1	1					1			1							1	1						Chronic Obstructive Pulmonary Disease	Chronic obstructive pulmonary disease	A cheaper way to produce MDIs would be beneficial. In addition, development of nebulizers designed to function on solar batteries or cells and to be robust enough to withstand difficult conditions in low-resource settings would also be beneficial			1							1
	130	Medical devices: managing the mismatch: an outcome of the priority medical devices project	Medical Device	WHO	EHT	Report	Link	2010	1	1	1	1	1					1			1							1	1						Chronic Obstructive Pulmonary Disease	Chronic obstructive pulmonary disease	Development of easy-to-use ventilators with built-in compressors and oxygen tank options, designed to be more reliable for use in parts of the world where technical support is lacking, could be a valuable contribution to the management of this disease.			1							1
	131	Medical devices: managing the mismatch: an outcome of the priority medical devices project	Medical Device	WHO	EHT	Report	Link	2010	1	1	1	1	1					1			1							1	1						Chronic Obstructive Pulmonary Disease	Chronic obstructive pulmonary disease	In high-resource settings design of the nebulizers and oxygen supply should be adapted for home use, with adequate instructions, simple operation, and easy maintenance			1							1
	132	Research Priorities for Zoonoses and Marginalized Infections	Zoonoses Marginalized Infections	WHO	TDR	Research Prioritization	Link	2012	1	1	1	1	1						1							1	1		1						Cryptosporidiosis		Document the burden of cryptosporidiosis in young children in developing countries;	1
	133	Research Priorities for Zoonoses and Marginalized Infections	Zoonoses Marginalized Infections	WHO	TDR	Research Prioritization	Link	2012	1	1	1	1	1						1							1	1		1						Cryptosporidiosis		Determine the extent of livestock as source of Cryptosporidium infections in humans in the developing world;	1
	134	Research Priorities for Zoonoses and Marginalized Infections	Zoonoses Marginalized Infections	WHO	TDR	Research Prioritization	Link	2012	1	1	1	1	1						1							1	1		1						Cryptosporidiosis		Enhance surveillance of infection prevalence in humans and livestock, and determine the short- and longer-term health and economic consequences for both populations;	1
	135	Research Priorities for Zoonoses and Marginalized Infections	Zoonoses Marginalized Infections	WHO	TDR	Research Prioritization	Link	2012	1	1	1	1	1						1							1	1		1						Cryptosporidiosis		Determine the short- and longer-term health and economic consequences of Cryptosporidiosis in humans and livestock;		1
	136	Research Priorities for Zoonoses and Marginalized Infections	Zoonoses Marginalized Infections	WHO	TDR	Research Prioritization	Link	2012	1	1	1	1	1						1							1	1		1						Cryptosporidiosis		Assess the impact of community-level water and sanitation improvements on the prevalence of human infection, in both urban and rural settings;					1
	137	Research Priorities for Zoonoses and Marginalized Infections	Zoonoses Marginalized Infections	WHO	TDR	Research Prioritization	Link	2012	1	1	1	1	1						1							1	1		1						Cryptosporidiosis		Identify agricultural practices that reduce the exposure of livestock to infection in order to interrupt transmission to humans; Disease-specific and intervention-specific priorities for research				1
	138	Research Priorities for Zoonoses and Marginalized Infections	Zoonoses Marginalized Infections	WHO	TDR	Research Prioritization	Link	2012	1	1	1	1	1						1							1	1		1						Cryptosporidiosis		Develop a livestock vaccine to block animal infection and consequently reduce the excretion of infectious cysts into the environment and transmission of infection to humans;			1				1
	139	Research Priorities for Zoonoses and Marginalized Infections	Zoonoses Marginalized Infections	WHO	TDR	Research Prioritization	Link	2012	1	1	1	1	1						1							1	1		1						Cryptosporidiosis		Continue to explore new drug candidates for use in the immunocompromised host.			1			1
	140	Research Priorities for Zoonoses and Marginalized Infections	Zoonoses Marginalized Infections	WHO	TDR	Research Prioritization	Link	2012	1	1	1	1	1						1							1	1		1						Cysticercosis Taeniasis		New drugs, drug regimens and treatment follow-up for taeniasis and human cysticercosis;			1			1
	141	Research Priorities for Zoonoses and Marginalized Infections	Zoonoses Marginalized Infections	WHO	TDR	Research Prioritization	Link	2012	1	1	1	1	1						1							1	1		1						Cysticercosis Taeniasis		New rapid diagnostics for taeniasis and human cysticercosis;			1					1
	142	Research Priorities for Zoonoses and Marginalized Infections	Zoonoses Marginalized Infections	WHO	TDR	Research Prioritization	Link	2012	1	1	1	1	1						1							1	1		1						Cysticercosis Taeniasis		Field-based randomized clinical trials to evaluate the efficacy of oxfendazole and its effectiveness with recombinant vaccines against porcine cysticercosis;			1			1		1
	143	Research Priorities for Zoonoses and Marginalized Infections	Zoonoses Marginalized Infections	WHO	TDR	Research Prioritization	Link	2012	1	1	1	1	1						1							1	1		1						Cysticercosis Taeniasis		Detailed studies to elucidate the spectrum of symptoms, including stroke associated with NCC to inform burden of disease studies;		1
	144	Research Priorities for Zoonoses and Marginalized Infections	Zoonoses Marginalized Infections	WHO	TDR	Research Prioritization	Link	2012	1	1	1	1	1						1							1	1		1						Cysticercosis Taeniasis		Development of biomarkers of infection status/exposure and for differentiation of T.solium and T.saginata;			1								1
	145	Research Priorities for Zoonoses and Marginalized Infections	Zoonoses Marginalized Infections	WHO	TDR	Research Prioritization	Link	2012	1	1	1	1	1						1							1	1		1						Cysticercosis Taeniasis		Development of immunological tests for diagnosis			1					1
	146	Research Priorities for Zoonoses and Marginalized Infections	Zoonoses Marginalized Infections	WHO	TDR	Research Prioritization	Link	2012	1	1	1	1	1						1							1	1		1						Cysticercosis Taeniasis		Development and validation of transmission dynamics models to assess the cost−effectiveness and cost−benefits of alternative control strategies;					1
	147	Research Priorities for Zoonoses and Marginalized Infections	Zoonoses Marginalized Infections	WHO	TDR	Research Prioritization	Link	2012	1	1	1	1	1						1							1	1		1						Cysticercosis Taeniasis		Development of audience-specific health education and behaviour change interventions; and assessment of their effectiveness together with gender-related correlates in intervention studies				1
	148	Global Strategy for Dengue Prevention	Dengue	WHO	NTD TDR	Report	Link	2012	1																										Dengue		A better estimate of the true burden of the disease needs to be addressed as a priority.	1
	149	Global Strategy for Dengue Prevention	Dengue	WHO	NTD TDR	Report	Link	2012	1																										Dengue		Better diagnostics for predicting disease severity are urgently needed.			1					1
	150	Global Strategy for Dengue Prevention	Dengue	WHO	NTD TDR	Report	Link	2012	1																										Dengue		Biomarkers for predicting disease severity are urgently needed.			1								1
	151	Global Strategy for Dengue Prevention	Dengue	WHO	NTD TDR	Report	Link	2012	1																										Dengue		Differing IgM response patterns to infection underscore the need to evaluate the sensitivity and speciﬁcity of commercially available tests, especially for diagnosis of secondary dengue virus infections.					1
	152	Global Strategy for Dengue Prevention	Dengue	WHO	NTD TDR	Report	Link	2012	1																										Dengue		Studies to establish the predictive value of clinical and laboratory “warning signs” for severe dengue are under way.		1
	153	Global Strategy for Dengue Prevention	Dengue	WHO	NTD TDR	Report	Link	2012	1																										Dengue		Research is necessary also for the treatment of plasma leakage with co-morbidities and in pregnancy.			1								1
	154	Global Strategy for Dengue Prevention	Dengue	WHO	NTD TDR	Report	Link	2012	1																										Dengue		The data currently generated by national surveillance programmes are highly variable and in some known endemic regions, such as Africa, almost no data exist on incidence.	1
	155	Global Strategy for Dengue Prevention	Dengue	WHO	NTD TDR	Report	Link	2012	1																										Dengue		In general, methods that improve the ability to deliver persistent treatments more rapidly and efﬁciently into large urban communities in a sustained way are urgently needed.				1
	156	Global Strategy for Dengue Prevention	Dengue	WHO	NTD TDR	Report	Link	2012	1																										Dengue		Innovative vector control tools are badly needed. Some recent developments in the pipeline are: insecticide-treated materials; lethal ovitraps; spatial repellents; genetically modiﬁed mosquitoes; and Wolbachia-infected Aedes. Some of these new tools could play a signiﬁcant role in long-term dengue prevention and control strategies of Member States.			1						1
	157	Global Strategy for Dengue Prevention	Dengue	WHO	NTD TDR	Report	Link	2012	1																										Dengue		Methods to assess the impact of vector interventions need to be established while those for risk assessment and response improved.					1
	158	Global Strategy for Dengue Prevention	Dengue	WHO	NTD TDR	Report	Link	2012	1																										Dengue		Reliable, practical, standardized vector surveillance methods and entomological correlates of virus transmission (for example, entomological inoculation rate) are required.	1
	159	Global Strategy for Dengue Prevention	Dengue	WHO	NTD TDR	Report	Link	2012	1																										Dengue	Safe, efficacious and cost-effective vaccine would significantly alter the concept for dengue prevention	Vaccine able to protect against all four dengue viruses			1				1
	160	Global Strategy for Dengue Prevention	Dengue	WHO	NTD TDR	Report	Link	2012	1																										Dengue	Implementation research planning for the implementation of a vaccine delivery	Implementation research planning for the implementation of a vaccine delivery				1
	161	Global Strategy for Dengue Prevention	Dengue	WHO	NTD TDR	Report	Link	2012	1																										Dengue	Safe, efficacious and cost-effective vaccine would significantly alter the concept for dengue prevention	Continued development of live attenuated chimeric yellow fever-dengue virus, currently in phase III clinical trials			1				1
	162	Global Strategy for Dengue Prevention	Dengue	WHO	NTD TDR	Report	Link	2012	1																										Dengue	Safe, efficacious and cost-effective vaccine would significantly alter the concept for dengue prevention	Understanding of immune correlates of protection		1
	163	Global Strategy for Dengue Prevention	Dengue	WHO	NTD TDR	Report	Link	2012	1																										Dengue	Safe, efficacious and cost-effective vaccine would significantly alter the concept for dengue prevention	Continued development of subunit and DNA vaccine			1				1
	164	Global Strategy for Dengue Prevention	Dengue	WHO	NTD TDR	Report	Link	2012	1																										Dengue	Safe, efficacious and cost-effective vaccine would significantly alter the concept for dengue prevention	Continued exploration of virus-vectored and inactivated vaccines in preclinical studies			1				1
	165	Global Strategy for Dengue Prevention	Dengue	WHO	NTD TDR	Report	Link	2012	1																										Dengue		Research should address how the efﬁcacy, cost-effectiveness, sustainability and scaling up of existing and promising new control methods can be enhanced				1
	166	Global Strategy for Dengue Prevention	Dengue	WHO	NTD TDR	Report	Link	2012	1																										Dengue		Improving clinical management of severe cases through locally-adapted training curricula that increase accurate clinical diagnosis				1
	167	Global Strategy for Dengue Prevention	Dengue	WHO	NTD TDR	Report	Link	2012	1																										Dengue		Alternate methods of ﬂuid management			1									1
	168	Global Strategy for Dengue Prevention	Dengue	WHO	NTD TDR	Report	Link	2012	1																										Dengue		Dealing with dengue in pregnancy		1
	169	Global Strategy for Dengue Prevention	Dengue	WHO	NTD TDR	Report	Link	2012	1																										Dengue		Research on how to deal with dengue and co- morbidities		1
	170	Global Strategy for Dengue Prevention	Dengue	WHO	NTD TDR	Report	Link	2012	1																										Dengue		Better guidance on use of blood products				1
	171	Global Strategy for Dengue Prevention	Dengue	WHO	NTD TDR	Report	Link	2012	1																										Dengue		Developing cost-effective, specific and sensitive tests that can be used at point-of-care clinics to diagnose cases as early as possible			1					1
	172	Global Strategy for Dengue Prevention	Dengue	WHO	NTD TDR	Report	Link	2012	1																										Dengue		Improving management of early epidemic response by national health services, including models for the rapid relay and analysis of information				1
	173	Global Strategy for Dengue Prevention	Dengue	WHO	NTD TDR	Report	Link	2012	1																										Dengue		Means of improving the coordination of vector control and medical assets during preparedness and response.				1
	174	Global Strategy for Dengue Prevention	Dengue	WHO	NTD TDR	Report	Link	2012	1																										Dengue		Determining sensitive indicators of increased risk for dengue outbreaks as early warning signals		1
	175	Global Strategy for Dengue Prevention	Dengue	WHO	NTD TDR	Report	Link	2012	1																										Dengue		Deﬁning risk factors for human infection, for example, the contribution of people with asymptomatic infections to transmission and/or the proximity of Ae. aegypti breeding sites to populations		1
	176	Global Strategy for Dengue Prevention	Dengue	WHO	NTD TDR	Report	Link	2012	1																										Dengue		Deﬁning the relationship between mosquito parameters and transmission risk		1
	177	Global Strategy for Dengue Prevention	Dengue	WHO	NTD TDR	Report	Link	2012	1																										Dengue		Defining the risk between vector interventions and epidemiological outcomes.		1
	178	Global Strategy for Dengue Prevention	Dengue	WHO	NTD TDR	Report	Link	2012	1																										Dengue		Establishing action thresholds according to the epidemiological situation				1
	179	Global Strategy for Dengue Prevention	Dengue	WHO	NTD TDR	Report	Link	2012	1																										Dengue		Developing tools for managing outbreak preparedness and response.				1
	180	Global Strategy for Dengue Prevention	Dengue	WHO	NTD TDR	Report	Link	2012	1																										Dengue		Research on transmission dynamics, including evaluating the impact of virus population structure, urbanization and other land-use changes, human behavioural interactions and climate parameters on dengue epidemiology.		1
	181	Global Strategy for Dengue Prevention	Dengue	WHO	NTD TDR	Report	Link	2012	1																										Dengue		Developing models to quantify combined vaccine and vector control approaches on transmission.					1
	182	Global Strategy for Dengue Prevention	Dengue	WHO	NTD TDR	Report	Link	2012	1																										Dengue	Operational research	Operational research, including the improvement of cost-effective implementation strategies				1
	183	Global Strategy for Dengue Prevention	Dengue	WHO	NTD TDR	Report	Link	2012	1																										Dengue	Operational research	How to scale-up of successful local interventions				1
	184	Global Strategy for Dengue Prevention	Dengue	WHO	NTD TDR	Report	Link	2012	1																										Dengue	Operational research	Evaluation protocols for effectiveness of human and entomological surveillance					1
	185	Global Strategy for Dengue Prevention	Dengue	WHO	NTD TDR	Report	Link	2012	1																										Dengue	Operational research	Household water management, conditions favouring sustained human behavioural change				1
	186	Global Strategy for Dengue Prevention	Dengue	WHO	NTD TDR	Report	Link	2012	1																										Dengue	Operational research	Models for identifying vulnerable groups or geographical localities	1
	187	Global Strategy for Dengue Prevention	Dengue	WHO	NTD TDR	Report	Link	2012	1																										Dengue	Operational research	Evaluation of settings in selecting approaches (e.g. schools, workplaces, religious establishments).					1
	188	Global Strategy for Dengue Prevention	Dengue	WHO	NTD TDR	Report	Link	2012	1																										Dengue		Assessing the impact of resistance on dengue prevention programmes,					1
	189	Global Strategy for Dengue Prevention	Dengue	WHO	NTD TDR	Report	Link	2012	1																										Dengue		Monitoring the role of unregulated and broad-spectrum usage of insecticides (e.g. agricultural pest, nuisance ﬂy control, household products) and its possible role in insecticide resistance.					1				1
	190	Global Strategy for Dengue Prevention	Dengue	WHO	NTD TDR	Report	Link	2012	1																										Dengue		Development of more effective tools to prevent and control outbreaks of dengue by non-insecticidal methods (e.g. effective urban drainage)			1						1
	191	Global Strategy for Dengue Prevention	Dengue	WHO	NTD TDR	Report	Link	2012	1																										Dengue		In particular there is a need to address gaps in our knowledge about vaccine efﬁcacy, long-term safety and effectiveness, immune correlates of protection, possible booster needs, herd immunity and co-administration with other vaccines					1
	192	Medical devices: managing the mismatch: an outcome of the priority medical devices project	Medical Device	WHO	EHT	Report	Link	2010	1	1	1	1	1					1			1							1	1						Depression	Unipolar depressive disorders	Choosing which specific therapy to use for which patient, at which stage of the condition, in which socioeconomic setting, and for what period of time remains a therapeutic dilemma that requires further research.				1
	193	Medical devices: managing the mismatch: an outcome of the priority medical devices project	Medical Device	WHO	EHT	Report	Link	2010	1	1	1	1	1					1			1							1	1						Depression	Unipolar depressive disorders	Evidence of non-drug interventions, such as medical technologies (see below) is difficult to obtain. Therefore, robust evidence of effectiveness on which to base the choice of medical technologies to be used for a specific patient with a particular type of depressive disorder should be collected and published					1
	194	Medical devices: managing the mismatch: an outcome of the priority medical devices project	Medical Device	WHO	EHT	Report	Link	2010	1	1	1	1	1					1			1							1	1						Depression	Unipolar depressive disorders	Cutting-edge technologies are coming to the market in high-resource countries and include deep brain stimulation, web-based cognitive-behavioural therapy, vagus nerve stimulation, transcranial magnetic stimulation, magnetic seizure therapy and transcranial direct-current stimulation. Each approach has its indications, with its reported successes and failures and its advocates and detractors. As y…					1
	195	Medical devices: managing the mismatch: an outcome of the priority medical devices project	Medical Device	WHO	EHT	Report	Link	2010	1	1	1	1	1					1			1							1	1						Diabetes	Diabetes mellitus	Development of methods to simplifying the delivery and safe disposal of auto-disable low-cost syringes may help to reduce the risk associated with reuse of syringes and needles.			1							1
	196	Medical devices: managing the mismatch: an outcome of the priority medical devices project	Medical Device	WHO	EHT	Report	Link	2010	1	1	1	1	1					1			1							1	1						Diabetes	Diabetes mellitus	Development of affordable BGSM meters that are better adapted to hot, humid climates and designed for use in low-resource settings is needed. It would also be beneficial if affordable consumables could be included in any future research.			1							1
	197	Medical devices: managing the mismatch: an outcome of the priority medical devices project	Medical Device	WHO	EHT	Report	Link	2010	1	1	1	1	1					1			1							1	1						Diabetes	Diabetes mellitus	Development of reliable, robust and affordable HbA1C monitoring kits would help people with diabetes in low-income settings to better control their condition, which may lead to fewer complications			1							1
	198	Medical devices: managing the mismatch: an outcome of the priority medical devices project	Medical Device	WHO	EHT	Report	Link	2010	1	1	1	1	1					1			1							1	1						Diabetes	Diabetes mellitus	Further development into more appropriate glucose monitor designs for those with visual impairment and reduce fine motor skill could be beneficial to people with diabetes. It would also be helpful if glucose meters that use multiple languages and measurement systems could be developed.			1							1
	199	Medical devices: managing the mismatch: an outcome of the priority medical devices project	Medical Device	WHO	EHT	Report	Link	2010	1	1	1	1	1					1			1							1	1						Diabetes	Diabetes mellitus	Development of orthotic devices to avoid foot amputation in patients with diabetic foot disease, and prosthetic devices for use by patients in whom amputation could not be avoided, would help to increase mobility and avoid functionality difficulties.			1							1
	200	Medical devices: managing the mismatch: an outcome of the priority medical devices project	Medical Device	WHO	EHT	Report	Link	2010	1	1	1	1	1					1			1							1	1						Diabetes	Diabetes mellitus	Therefore, an affordable screening test for diabetic retinopathy that is appropriate for use in low-resource settings would be beneficial.			1					1
	201	A prioritized research agenda for prevention and control of Noncommunicable diseases	NCD	WHO	NCD	Research Prioritization	Link	2011	1	1		1	1	1	1			1	1		1						1	1						1	Diabetes	Identification of causes and measurement of magnitude	Determine the prevalence of diabetes and previously diagnosed and undiagnosed type 2 diabetes, including cross-sectional assessment of complications and prevalence and risk factors of gestational diabetes	1
	202	A prioritized research agenda for prevention and control of Noncommunicable diseases	NCD	WHO	NCD	Research Prioritization	Link	2011	1	1		1	1	1	1			1	1		1						1	1						1	Diabetes	Identification of causes and measurement of magnitude	Monitor trends in rates of major complications of type 1 and type 2 diabetes, including CVD, lower extremity amputations and blindness and end-stage renal disease	1
	203	A prioritized research agenda for prevention and control of Noncommunicable diseases	NCD	WHO	NCD	Research Prioritization	Link	2011	1	1		1	1	1	1			1	1		1						1	1						1	Diabetes	Analysis of problems and development of solutions	Investigate how to identify and overcome barriers to translation of evidence-based knowledge into improved management of diabetes (medication use, technologies, health systems, culture, gender, literacy)				1
	204	A prioritized research agenda for prevention and control of Noncommunicable diseases	NCD	WHO	NCD	Research Prioritization	Link	2011	1	1		1	1	1	1			1	1		1						1	1						1	Diabetes	Analysis of problems and development of solutions	Develop low-cost, reliable, non-invasive tests for diagnosis			1					1
	205	A prioritized research agenda for prevention and control of Noncommunicable diseases	NCD	WHO	NCD	Research Prioritization	Link	2011	1	1		1	1	1	1			1	1		1						1	1						1	Diabetes	Analysis of problems and development of solutions	Validation of risk prediction algorithms in different countries					1
	206	A prioritized research agenda for prevention and control of Noncommunicable diseases	NCD	WHO	NCD	Research Prioritization	Link	2011	1	1		1	1	1	1			1	1		1						1	1						1	Diabetes	Analysis of problems and development of solutions	Develop a cost-effective, fixed-dose combination pill to manage diabetes and other risk factors for CVD and renal disease and test its safety, efficacy, tolerance and adherence in various settings			1			1
	207	A prioritized research agenda for prevention and control of Noncommunicable diseases	NCD	WHO	NCD	Research Prioritization	Link	2011	1	1		1	1	1	1			1	1		1						1	1						1	Diabetes	Analysis of problems and development of solutions	Develop low-risk prevention programmes with lifestyle intervention in high-risk individuals, including elderly individuals				1
	208	A prioritized research agenda for prevention and control of Noncommunicable diseases	NCD	WHO	NCD	Research Prioritization	Link	2011	1	1		1	1	1	1			1	1		1						1	1						1	Diabetes	Analysis of problems and development of solutions	Develop a programme for prevention and management of gestational diabetes with lifestyle intervention during pregnancy and after delivery				1
	209	A prioritized research agenda for prevention and control of Noncommunicable diseases	NCD	WHO	NCD	Research Prioritization	Link	2011	1	1		1	1	1	1			1	1		1						1	1						1	Diabetes	Application of solutions and evaluation of impact	Investigate optimal implementation of community based primary prevention models (for diabetes and for CVD) with particular attention to the effects of rural–urban migration and changing food preferences, physical activity patterns and transportation policies. Target high-risk individuals within the community, where appropriate				1
	210	A prioritized research agenda for prevention and control of Noncommunicable diseases	NCD	WHO	NCD	Research Prioritization	Link	2011	1	1		1	1	1	1			1	1		1						1	1						1	Diabetes	Application of solutions and evaluation of impact	Investigate optimal evaluation of community based primary prevention models (for diabetes and for CVD) with particular attention to the effects of rural–urban migration and changing food preferences, physical activity patterns and transportation policies. Target high-risk individuals within the community, where appropriate					1
	211	Research Priorities for Zoonoses and Marginalized Infections	Zoonoses Marginalized Infections	WHO	TDR	Research Prioritization	Link	2012	1	1	1	1	1						1							1	1		1						Echinococcosis		Measurement of the health and economic burden of echinococcosis caused by both E. granulosus and E.multilocularis, including productivity losses in humans and animals and cost−effectiveness of current control approaches;	1
	212	Research Priorities for Zoonoses and Marginalized Infections	Zoonoses Marginalized Infections	WHO	TDR	Research Prioritization	Link	2012	1	1	1	1	1						1							1	1		1						Echinococcosis		Multicentric prospective evaluation of available clinical treatment options, including surgery, ultrasound, drug regimens (albendazole, flubendazole and ivermectin, including dosages and combinations);					1
	213	Research Priorities for Zoonoses and Marginalized Infections	Zoonoses Marginalized Infections	WHO	TDR	Research Prioritization	Link	2012	1	1	1	1	1						1							1	1		1						Echinococcosis		Improved sensitive and specific diagnostics for early detection of Echinococcus infection including:– methods (imaging, serology) to assess parasite viability and/or progression of both cystic and alveolar disease;– comparison of the efficacy, sensitivity and specificity of coproDNA tests to establish strain-specific detection for E. granulosus in dogs;			1					1
	214	Research Priorities for Zoonoses and Marginalized Infections	Zoonoses Marginalized Infections	WHO	TDR	Research Prioritization	Link	2012	1	1	1	1	1						1							1	1		1						Echinococcosis		Further assessment of different vaccine strategies/options/combinations, e.g. a vaccine for ovine echinococcosis and development of a vaccine for use in definitive canine hosts;			1				1
	215	Research Priorities for Zoonoses and Marginalized Infections	Zoonoses Marginalized Infections	WHO	TDR	Research Prioritization	Link	2012	1	1	1	1	1						1							1	1		1						Echinococcosis		Development and validation of better transmission dynamics models to assess the cost−effectiveness of alternative control strategies.					1
	216	Guideline: updates on paediatric emergency triage, assessment and treatment: care of critically-ill children	Emergency care	WHO	MCA	Guideline	Link	2016	1	1	1	1	1	1				1																	Emergency care		For infants and children presenting with emergency signs (as described in ETAT guidelines ), at what oxygen saturation is oxygen therapy effective as compared with not giving oxygen in preventing morbidity and mortality?				1
	217	Guideline: updates on paediatric emergency triage, assessment and treatment: care of critically-ill children	Emergency care	WHO	MCA	Guideline	Link	2016	1	1	1	1	1	1				1																	Emergency care		For infants and children presenting with emergency signs (as described in ETAT guidelines ), at what oxygen saturation will stopping oxygen therapy as compared with continuing oxygen have no effect on morbidity and mortality in the short and long term?				1
	218	Guideline: updates on paediatric emergency triage, assessment and treatment: care of critically-ill children	Emergency care	WHO	MCA	Guideline	Link	2016	1	1	1	1	1	1				1																	Emergency care		What flow rate for nasal delivery of oxygen restores normal oxygen saturation and/or the best clinical outcomes in infants and children presenting with respiratory distress or other emergency signs (as described in WHO ETAT guidelines)?				1
	219	Guideline: updates on paediatric emergency triage, assessment and treatment: care of critically-ill children	Emergency care	WHO	MCA	Guideline	Link	2016	1	1	1	1	1	1				1																	Emergency care		Does humidified high-flow oxygen therapy result in better oxygen saturation levels or better clinical outcomes (short- or long-term) than non-humidified standard-flow oxygen therapy in infants and children presenting with respiratory distress or other emergency signs (as described in WHO ETAT guidelines)?				1
	220	Guideline: updates on paediatric emergency triage, assessment and treatment: care of critically-ill children	Emergency care	WHO	MCA	Guideline	Link	2016	1	1	1	1	1	1				1																	Emergency care		What is the optimal fluid management of children in shock (as defined by WHO) who also have severe acute malnutrition or severe anaemia?				1
	221	Guideline: updates on paediatric emergency triage, assessment and treatment: care of critically-ill children	Emergency care	WHO	MCA	Guideline	Link	2016	1	1	1	1	1	1				1																	Emergency care		What is the role of blood transfusion in the management of children with shock and severe anaemia?				1
	222	Guideline: updates on paediatric emergency triage, assessment and treatment: care of critically-ill children	Emergency care	WHO	MCA	Guideline	Link	2016	1	1	1	1	1	1				1																	Emergency care		Further direct comparisons of IV and various non-IV interventions are required to determine whether the clinical outcome is significantly different. The results could inform future recommendations.				1
	223	Guideline: updates on paediatric emergency triage, assessment and treatment: care of critically-ill children	Emergency care	WHO	MCA	Guideline	Link	2016	1	1	1	1	1	1				1																	Emergency care		Further comparisons of midazolam with lorazepam or diazepam are required to make recommendations on use of this medication				1
	224	Guideline: updates on paediatric emergency triage, assessment and treatment: care of critically-ill children	Emergency care	WHO	MCA	Guideline	Link	2016	1	1	1	1	1	1				1																	Emergency care		The effectiveness of IV levetiracetam to control benzodiazepine-resistant seizures in low-resource settings				1
	225	Guideline: updates on paediatric emergency triage, assessment and treatment: care of critically-ill children	Emergency care	WHO	MCA	Guideline	Link	2016	1	1	1	1	1	1				1																	Emergency care		Determine the risk factors and the characteristics of the subgroup of children who are at higher risk for recurrent febrile seizures, who might benefit from prophylactic anticonvulsant therapy.		1
	226	Guideline: updates on paediatric emergency triage, assessment and treatment: care of critically-ill children	Emergency care	WHO	MCA	Guideline	Link	2016	1	1	1	1	1	1				1																	Emergency care		Determine the usefulness of neuroimaging in these circumstances, particularly with regard to cost.					1
	227	Research Priorities for Zoonoses and Marginalized Infections	Zoonoses Marginalized Infections	WHO	TDR	Research Prioritization	Link	2012	1	1	1	1	1						1							1	1		1						Enteric Infections		Develop better methods for surveillance of human enteric infections, including syndromic classification and etiology if possible, based in representative community settings, both urban and rural, and across the whole age range;	1
	228	Research Priorities for Zoonoses and Marginalized Infections	Zoonoses Marginalized Infections	WHO	TDR	Research Prioritization	Link	2012	1	1	1	1	1						1							1	1		1						Enteric Infections		Clarify the reservoirs for animal and human enteric infections and the pathways of transmission among animals, from animals to humans, from humans to humans and from humans to animals;		1
	229	Research Priorities for Zoonoses and Marginalized Infections	Zoonoses Marginalized Infections	WHO	TDR	Research Prioritization	Link	2012	1	1	1	1	1						1							1	1		1						Enteric Infections		After identifying critical points in transmission, develop interventions that will target the most effective transmission routes and markedly diminish, if not abolish, their efficiency;			1								1
	230	Research Priorities for Zoonoses and Marginalized Infections	Zoonoses Marginalized Infections	WHO	TDR	Research Prioritization	Link	2012	1	1	1	1	1						1							1	1		1						Enteric Infections		Develop infrastructure and capacity to identify zoonotic enteric pathogens in the relevant animal populations;		1
	231	Research Priorities for Zoonoses and Marginalized Infections	Zoonoses Marginalized Infections	WHO	TDR	Research Prioritization	Link	2012	1	1	1	1	1						1							1	1		1						Enteric Infections		Determine the economic burden resulting from infections in livestock, including illness and loss of markets and income from animals and the direct and indirect economic costs of foodborne illnesses;	1
	232	Research Priorities for Zoonoses and Marginalized Infections	Zoonoses Marginalized Infections	WHO	TDR	Research Prioritization	Link	2012	1	1	1	1	1						1							1	1		1						Enteric Infections		Test simple cost-effective farming methods to prevent transmission of zoonotic infection to animals, crops and water supplies, and to humans, which will be applicable to small- and large-scale producers alike;					1
	233	Research Priorities for Zoonoses and Marginalized Infections	Zoonoses Marginalized Infections	WHO	TDR	Research Prioritization	Link	2012	1	1	1	1	1						1							1	1		1						Enteric Infections		Develop ways to improve the communications between veterinary and human health professionals, to include integrated training modules and mechanisms for exchange of information;				1
	234	Research Priorities for Zoonoses and Marginalized Infections	Zoonoses Marginalized Infections	WHO	TDR	Research Prioritization	Link	2012	1	1	1	1	1						1							1	1		1						Enteric Infections		Implement ongoing surveillance for drug resistance and determine the most effective means to disseminate this information;				1
	235	Research Priorities for Zoonoses and Marginalized Infections	Zoonoses Marginalized Infections	WHO	TDR	Research Prioritization	Link	2012	1	1	1	1	1						1							1	1		1						Enteric Infections		Develop strategies to control the delivery of drugs used for enteric infections without restricting access when these medications are urgently needed in order to increase appropriate use and delay the emergence and spread of drug resistance;				1
	236	Research Priorities for Zoonoses and Marginalized Infections	Zoonoses Marginalized Infections	WHO	TDR	Research Prioritization	Link	2012	1	1	1	1	1						1							1	1		1						Enteric Infections		Identify the optimal investments in livestock animal and human primary health care capacity to ensure appropriate treatment as well as the use of effective prevention modalities;				1
	237	Research Priorities for Zoonoses and Marginalized Infections	Zoonoses Marginalized Infections	WHO	TDR	Research Prioritization	Link	2012	1	1	1	1	1						1							1	1		1						Enteric Infections		Increase investments in new drug and diagnostic test research and development programmes;			1			1		1
	238	Research Priorities for Zoonoses and Marginalized Infections	Zoonoses Marginalized Infections	WHO	TDR	Research Prioritization	Link	2012	1	1	1	1	1						1							1	1		1						Enteric Infections		Develop multivalent, low-cost, locally produced vaccines sufficiently effective to interrupt transmission cycles;			1				1
	239	Research Priorities for Zoonoses and Marginalized Infections	Zoonoses Marginalized Infections	WHO	TDR	Research Prioritization	Link	2012	1	1	1	1	1						1							1	1		1						Enteric Infections		Create new approaches to community sanitation measures and the provision of clean water supplies.				1
	240	Health co-benefits of climate change mitigation - Transport sector	Environment	WHO	Environment	Report	Link	2011	1									1	1								1			1					Environment	Transportation	Better data on GHG emissions to include emissions from vehicle manufacture, sales, distribution, disposal and road infrastructure.	1
	241	Health co-benefits of climate change mitigation - Transport sector	Environment	WHO	Environment	Report	Link	2011	1									1	1								1			1					Environment	Transportation	Comparative cost effectiveness studies on active travel mitigation measures.					1
	242	Health co-benefits of climate change mitigation - Transport sector	Environment	WHO	Environment	Report	Link	2011	1									1	1								1			1					Environment	Transportation	The potential climate and health cobenefits of shifting trucks and buses to CNG fuels appears not to have been fully explored.		1
	243	Health co-benefits of climate change mitigation - Transport sector	Environment	WHO	Environment	Report	Link	2011	1									1	1								1			1					Environment	Transportation	Pricing strategies such as (the TransMilenio system in Bogot) deserve further assessment of their potential to provide disincentives for car use while at the same time funding lower-carbon transport alternatives.					1
	244	Health co-benefits of climate change mitigation - Transport sector	Environment	WHO	Environment	Report	Link	2011	1									1	1								1			1					Environment	Transportation	In view of the great potential for health, and enormous gains for climate, offered by active transport, rapid transit/public transport and land-use mitigation strategies, there would be great value in further comparisons of the health performance of transport interventions that promote these strategies, especially in urban areas. Further quantification will enhance the evidence for the relative c…					1
	245	Health co-benefits of climate change mitigation - Transport sector	Environment	WHO	Environment	Report	Link	2011	1									1	1								1			1					Environment	Transportation	There is also a major need for more accurate and transparent monitoring and reporting on the performance of transport systems, using health-relevant indicators.					1
	246	Health co-benefits of climate change mitigation - Transport sector	Environment	WHO	Environment	Report	Link	2011	1									1	1								1			1					Environment	Transportation	Studies are needed that concurrently model the health and climate implications of different policy options. There is little work addressing the likely equity impacts of different strategies, and more effort needs to be invested in quantification of land-use changes’ impacts on emissions and health.				1
	247	Health co-benefits of climate change mitigation - Transport sector	Environment	WHO	Environment	Report	Link	2011	1									1	1								1			1					Environment	Transportation	It is not always clear where, and in what kinds of settings bus rapid transit, light rail or metro offer the greatest overall benefits for population health.				1
	248	Health co-benefits of climate change mitigation - Transport sector	Environment	WHO	Environment	Report	Link	2011	1									1	1								1			1					Environment	Transportation	Also, better estimates of the transport-related health burden, including the proportion of air pollutant emissions that are attributable to transport, are needed to quantify potential health benefits of transport interventions.	1
	249	Health co-benefits of climate change mitigation - Housing sector	Environment	WHO	Environment	Report	Link	2011	1									1																	Environment	Housing	More research on the aspects of land use planning that are most critical to health and climate change mitigation.		1
	250	Health co-benefits of climate change mitigation - Housing sector	Environment	WHO	Environment	Report	Link	2011	1									1																	Environment	Housing	Identifying co-benefits at community level of more energy-efficient urban housing design.		1
	251	Health co-benefits of climate change mitigation - Housing sector	Environment	WHO	Environment	Report	Link	2011	1									1																	Environment	Housing	Similarly, there needs to be more systematic assessment by the health sector of the health gains and trade-offs of different forms of urban design (high, medium and low densities), and at different levels (household, neighbourhood and community).					1
	252	Update of the Mental Health Gap Action Programme (‎mhGAP)‎ guidelines for mental, neurological and substance use disorders, 2015	Epilepsy	WHO	MSD	Report	Link	2015																											Epilepsy		Safety and efficacy of newer generation anti-epileptic medications (e.g., levetiracetam, lamotrigine, , topiramate, pregabalin, and gabapentin) in patients on antiretroviral medications					1
	253	Update of the Mental Health Gap Action Programme (‎mhGAP)‎ guidelines for mental, neurological and substance use disorders, 2015	Epilepsy	WHO	MSD	Report	Link	2015																											Epilepsy		Clinical adverse effects in patients on antiretrovirals and anti-epileptic medications		1
	254	Update of the Mental Health Gap Action Programme (‎mhGAP)‎ guidelines for mental, neurological and substance use disorders, 2015	Epilepsy	WHO	MSD	Report	Link	2015																											Epilepsy		Further studies on the effects of hypoalbuminemia, hypergammaglobulenemia, and decreased gastrointestinal absorption on anti-epileptic medication levels in HIV-positive patients				1
	255	Update of the Mental Health Gap Action Programme (‎mhGAP)‎ guidelines for mental, neurological and substance use disorders, 2015	Epilepsy	WHO	MSD	Report	Link	2015																											Epilepsy		Interaction studies and safety and efficacy studies in children on anti-epileptic medications and antiretrovirals		1
	256	Risk assessment of Vibrio parahaemolyticus in seafood	Foodborne Illness	WHO	FOS	Report	Link	2011	1									1																	Foodborne Illness		Incidence and frequency of pathogenic V. parahaemolyticus in water, finfish and shellfish.	1
	257	Risk assessment of Vibrio parahaemolyticus in seafood	Foodborne Illness	WHO	FOS	Report	Link	2011	1									1																	Foodborne Illness		Factors that affect incidence of pathogenic V. parahaemolyticus in the environment.		1
	258	Risk assessment of Vibrio parahaemolyticus in seafood	Foodborne Illness	WHO	FOS	Report	Link	2011	1									1																	Foodborne Illness		Role of oyster physiology and immune status in levels of V. parahaemolyticus.		1
	259	Risk assessment of Vibrio parahaemolyticus in seafood	Foodborne Illness	WHO	FOS	Report	Link	2011	1									1																	Foodborne Illness		There is a need to correlate the number of V. parahaemolyticus with the percentage of oysters contaminated.		1
	260	Risk assessment of Vibrio parahaemolyticus in seafood	Foodborne Illness	WHO	FOS	Report	Link	2011	1									1																	Foodborne Illness		Determining whether the dose response model currently available only for tdh+ strains could be different for pandemic strains and for trh+ strains.		1
	261	Risk assessment of Vibrio parahaemolyticus in seafood	Foodborne Illness	WHO	FOS	Report	Link	2011	1									1																	Foodborne Illness		More research on the potential virulence factors of pathogenic strains other than TDH, e.g.TRH1 and TRH2 enterotoxins. V. parahaemolyticus strains that do not produce TDH, TRH or urease have recently been found to induce fluid accumulation in suckling mice and diarrhoea in a ferret model after oral inoculation in a dose-dependent manner (Kothary et al., 2000). Correlation between clinical and env…		1
	262	Risk assessment of Vibrio parahaemolyticus in seafood	Foodborne Illness	WHO	FOS	Report	Link	2011	1									1																	Foodborne Illness		Growth rates of V. parahaemolyticus within different oyster species at temperatures other than 26ÅãC, including the issue of potential differences in the growth rate of pathogenic strains versus total V. parahaemolyticus populations.		1
	263	Risk assessment of Vibrio parahaemolyticus in seafood	Foodborne Illness	WHO	FOS	Report	Link	2011	1									1																	Foodborne Illness		Growth rates of V. parahaemolyticus in other shellfish and finfish under different post-harvest handling and storage conditions.		1
	264	Risk assessment of Vibrio parahaemolyticus in seafood	Foodborne Illness	WHO	FOS	Report	Link	2011	1									1																	Foodborne Illness		Rates of hydraulic flushing (water turnover) in shellfish harvest areas based on levels of freshwater flows, tidal changes, winds and depth of harvesting area, and how these factors may influence pathogenic V. parahaemolyticus numbers.		1
	265	Risk assessment of Vibrio parahaemolyticus in seafood	Foodborne Illness	WHO	FOS	Report	Link	2011	1									1																	Foodborne Illness		Research on consumer handling of oysters.		1
	266	Risk assessment of Vibrio parahaemolyticus in seafood	Foodborne Illness	WHO	FOS	Report	Link	2011	1									1																	Foodborne Illness		Research on cross-contamination when finfish are prepared for raw consumption, e.g. for sashimi and sushi.		1
	267	Risk assessment of Vibrio parahaemolyticus in seafood	Foodborne Illness	WHO	FOS	Report	Link	2011	1									1																	Foodborne Illness		Improved global public health surveillance of V. parahaemolyticus to identify new epidemic strains as they emerge.	1
	268	Risk assessment of Vibrio parahaemolyticus in seafood	Foodborne Illness	WHO	FOS	Report	Link	2011	1									1																	Foodborne Illness		Knowledge of reporting systems in each country of study; this is of specific importance when under-reporting is taken into account to compare estimated with reported illnesses.	1
	269	Risk assessment of Vibrio vulnificus in raw oysters, MRA Series 8	Foodborne Illness	WHO	FOS	Report	Link	2005	1									1																	Foodborne Illness		Are all V. vulnificus strains equally virulent?		1
	270	Risk assessment of Vibrio vulnificus in raw oysters, MRA Series 8	Foodborne Illness	WHO	FOS	Report	Link	2005	1									1																	Foodborne Illness		If V. vulnificus strains vary in virulence, how can degrees of virulence be assigned to various subpopulations within the population in oysters?		1
	271	Risk assessment of Vibrio vulnificus in raw oysters, MRA Series 8	Foodborne Illness	WHO	FOS	Report	Link	2005	1									1																	Foodborne Illness		Does virulence vary by season, region or source (shellfish, finfish, water, etc.)?		1
	272	Risk assessment of Vibrio vulnificus in raw oysters, MRA Series 8	Foodborne Illness	WHO	FOS	Report	Link	2005	1									1																	Foodborne Illness		Are all members of the at-risk population equally susceptible?		1
	273	Risk assessment of Vibrio vulnificus in raw oysters, MRA Series 8	Foodborne Illness	WHO	FOS	Report	Link	2005	1									1																	Foodborne Illness		If susceptibility varies among individuals or susceptibility is not constant within an individual, how can the at-risk population be defined and properly weighted for the degree of susceptibility?		1
	274	Risk assessment of Vibrio vulnificus in raw oysters, MRA Series 8	Foodborne Illness	WHO	FOS	Report	Link	2005	1									1																	Foodborne Illness		Is it appropriate to weight susceptibility by a factor of increased incidence of V. vulnificus infections in a particular at-risk population?		1
	275	Risk assessment of Vibrio vulnificus in raw oysters, MRA Series 8	Foodborne Illness	WHO	FOS	Report	Link	2005	1									1																	Foodborne Illness		Is there month-to-month bias in reporting of V. vulnificus infections within a defined epidemiological region?	1
	276	Risk assessment of Vibrio vulnificus in raw oysters, MRA Series 8	Foodborne Illness	WHO	FOS	Report	Link	2005	1									1																	Foodborne Illness		Is the risk of V. vulnificus infection dependent on exposure and independent of vehicle of infection?		1
	277	Risk assessment of Vibrio vulnificus in raw oysters, MRA Series 8	Foodborne Illness	WHO	FOS	Report	Link	2005	1									1																	Foodborne Illness		What are the weaknesses of developing a dose-response relationship based on monthly differences in exposure and reported illnesses within a defined epidemiological unit?					1
	278	Risk assessment of Vibrio vulnificus in raw oysters, MRA Series 8	Foodborne Illness	WHO	FOS	Report	Link	2005	1									1																	Foodborne Illness		What are the obstacles to applying this dose-response relationship to other foods, regions or countries?				1
	279	Enterobacter sakazakii (Cronobacterspp.) in powdered follow-up formulae, MRA series 15	Foodborne Illness	WHO	FOS	Meeting Notes	Link	2008	1									1																	Foodborne Illness		Further research will be needed before a dose-response relationship can be established for these organisms.		1
	280	Enterobacter sakazakii (Cronobacterspp.) in powdered follow-up formulae, MRA series 15	Foodborne Illness	WHO	FOS	Meeting Notes	Link	2008	1									1																	Foodborne Illness		Currently, no standardized method exists for sub-typing E. sakazakii (Cronobacter spp.), although a number of laboratories are working on this.		1
	281	Enterobacter sakazakii (Cronobacterspp.) in powdered follow-up formulae, MRA series 15	Foodborne Illness	WHO	FOS	Meeting Notes	Link	2008	1									1																	Foodborne Illness		There are no active surveillance systems for E. sakazakii (Cronobacter spp.) disease, based on the information reviewed and considered by the meeting.	1
	282	Enterobacter sakazakii (Cronobacterspp.) in powdered follow-up formulae, MRA series 15	Foodborne Illness	WHO	FOS	Meeting Notes	Link	2008	1									1																	Foodborne Illness		Little information is available of the prevalence and concentration of E. sakazkaii (Cronobacter spp.) in FUF.	1
	283	Enterobacter sakazakii (Cronobacterspp.) in powdered follow-up formulae, MRA series 15	Foodborne Illness	WHO	FOS	Meeting Notes	Link	2008	1									1																	Foodborne Illness		Very few data were available on the prevalence of E. sakazakii (Cronobacter spp.) in products categorized as FUF for infants between 6 and 11 months.	1
	284	Enterohaemorrhagic Escherichia coli in raw beef and beef products: approaches for the provision of scientific advice	Foodborne Illness	WHO	FOS	Meeting Notes	Link	2011	1																										Foodborne Illness		Whether strains of E. Coli O157 isolated as part of outbreak investigations are different from those isolated in sporadic cases.		1
	285	Enterohaemorrhagic Escherichia coli in raw beef and beef products: approaches for the provision of scientific advice	Foodborne Illness	WHO	FOS	Meeting Notes	Link	2011	1																										Foodborne Illness		No dose-response relationships are available for non-o157 EHECs, which is a significant data gap. Consequently there is high uncertainty on the infectivity and virulence of these non-0157 pathotypes and how representative the current O157 dose response models are for other EHECs		1
	286	Enterohaemorrhagic Escherichia coli in raw beef and beef products: approaches for the provision of scientific advice	Foodborne Illness	WHO	FOS	Meeting Notes	Link	2011	1																										Foodborne Illness		Evaluation of the applicability of old data for use in dose response models		1
	287	Enterohaemorrhagic Escherichia coli in raw beef and beef products: approaches for the provision of scientific advice	Foodborne Illness	WHO	FOS	Meeting Notes	Link	2011	1																										Foodborne Illness		Development of a consensus dose response model so that outputs from different exposure assessment can be put through the same dose response model and so the results of the risk assessments can be compared.		1
	288	Enterohaemorrhagic Escherichia coli in raw beef and beef products: approaches for the provision of scientific advice	Foodborne Illness	WHO	FOS	Meeting Notes	Link	2011	1																										Foodborne Illness		The contribution of different route to human E. Colin 0157 infection (e.g. foodborne vs others; meat-borne vs other foodborne; higher risk vs lower risk meat(s) is difficult to quantify because a relatively large proportion of cases are unconfirmed		1
	289	Enterohaemorrhagic Escherichia coli in raw beef and beef products: approaches for the provision of scientific advice	Foodborne Illness	WHO	FOS	Meeting Notes	Link	2011	1																										Foodborne Illness		The relative contribution of other meat species (beyond raw beef and raw fermented sausages) to E Coli 0157 infections		1
	290	Enterohaemorrhagic Escherichia coli in raw beef and beef products: approaches for the provision of scientific advice	Foodborne Illness	WHO	FOS	Meeting Notes	Link	2011	1																										Foodborne Illness		Better understanding of the infectious dose of meat-borne E Coli 0157		1
	291	Enterohaemorrhagic Escherichia coli in raw beef and beef products: approaches for the provision of scientific advice	Foodborne Illness	WHO	FOS	Meeting Notes	Link	2011	1																										Foodborne Illness		Better understanding of the combination or set of virulence factors necessary for E Coli 0157 isolates to cause foodborne illness		1
	292	Enterohaemorrhagic Escherichia coli in raw beef and beef products: approaches for the provision of scientific advice	Foodborne Illness	WHO	FOS	Meeting Notes	Link	2011	1																										Foodborne Illness		Understand the significance of differences between human isolates from outbreaks and ordinary isolates from animal meats		1
	293	Enterohaemorrhagic Escherichia coli in raw beef and beef products: approaches for the provision of scientific advice	Foodborne Illness	WHO	FOS	Meeting Notes	Link	2011	1																										Foodborne Illness		Understand the relevance of extrinsic or intrinsic factors, or both, acting in meat and potentially contributing to the infectious dose, and their effects on different E. coli 0157		1
	294	Enterohaemorrhagic Escherichia coli in raw beef and beef products: approaches for the provision of scientific advice	Foodborne Illness	WHO	FOS	Meeting Notes	Link	2011	1																										Foodborne Illness		Data on E Coli 0157 concentration	1
	295	Enterohaemorrhagic Escherichia coli in raw beef and beef products: approaches for the provision of scientific advice	Foodborne Illness	WHO	FOS	Meeting Notes	Link	2011	1																										Foodborne Illness	Pre-Harvest	The contribution of environmental recycling of E. Coli (animal waste fertilizers, contaminated pasture and contaminated plants for feed production) to the occurrence of E. Coli in farm animals and further along the meat chain.		1
	296	Enterohaemorrhagic Escherichia coli in raw beef and beef products: approaches for the provision of scientific advice	Foodborne Illness	WHO	FOS	Meeting Notes	Link	2011	1																										Foodborne Illness		Effects of various interrelated on-farm variables (farming system, diet, husbandry, geographical region, etc.) on E. coli 1057 occurrence and shedding patterns in meat animals.		1
	297	Enterohaemorrhagic Escherichia coli in raw beef and beef products: approaches for the provision of scientific advice	Foodborne Illness	WHO	FOS	Meeting Notes	Link	2011	1																										Foodborne Illness		Effects of various on-farm controls (dietary manipulations, probiotics, etc.) on E. Coli 0157 occurrence and shedding patterns in meat animals		1
	298	Enterohaemorrhagic Escherichia coli in raw beef and beef products: approaches for the provision of scientific advice	Foodborne Illness	WHO	FOS	Meeting Notes	Link	2011	1																										Foodborne Illness		Research to understand the comparability of E coli 0157 occurrences in meat animals at different times, because of the intermittent nature of faecal shedding		1
	299	Enterohaemorrhagic Escherichia coli in raw beef and beef products: approaches for the provision of scientific advice	Foodborne Illness	WHO	FOS	Meeting Notes	Link	2011	1																										Foodborne Illness	Harvest	The effects of cross-contamination during transport on E. Coli 0157 occurrence in meat animals, and its relevance for the occurrence in meat, is difficult to quantify.		1
	300	Enterohaemorrhagic Escherichia coli in raw beef and beef products: approaches for the provision of scientific advice	Foodborne Illness	WHO	FOS	Meeting Notes	Link	2011	1																										Foodborne Illness		The effect of cross-contamination during lairaging on E. coli 0157 occurrence in meat animals, and its relevance for the occurrence in meat, is difficult to quantify.		1
	301	Enterohaemorrhagic Escherichia coli in raw beef and beef products: approaches for the provision of scientific advice	Foodborne Illness	WHO	FOS	Meeting Notes	Link	2011	1																										Foodborne Illness		The effect of cross-contamination via stun-box surfaces on E. coli 0157 occurrence in meat animals, and its relevance for occurrence in meat, is difficult to quantify		1
	302	Enterohaemorrhagic Escherichia coli in raw beef and beef products: approaches for the provision of scientific advice	Foodborne Illness	WHO	FOS	Meeting Notes	Link	2011	1																										Foodborne Illness		The effect of significant variability related to process hygiene between abattoirs(related to slaughter and dressing) on E. Coli O157 occurrence on final carcasses is difficult to quantify.		1
	303	Enterohaemorrhagic Escherichia coli in raw beef and beef products: approaches for the provision of scientific advice	Foodborne Illness	WHO	FOS	Meeting Notes	Link	2011	1																										Foodborne Illness		The eliminating or reducing effects of decontamination treatments on E. Coli O157 on hides or carcasses determined under experimental conditions are variable and dependent on a number of factors; and are difficult to extrapolate to commercial conditions		1
	304	Enterohaemorrhagic Escherichia coli in raw beef and beef products: approaches for the provision of scientific advice	Foodborne Illness	WHO	FOS	Meeting Notes	Link	2011	1																										Foodborne Illness	Post-Harvest	The nature and extent of E. coli )157 cross-contamination occurring during the initial stages of meat processing (e.g. cutting, boning, mincing) is highly variable and processor specific, so its contribution to the occurrence of the organism in the final product is difficult to quantify.		1
	305	Enterohaemorrhagic Escherichia coli in raw beef and beef products: approaches for the provision of scientific advice	Foodborne Illness	WHO	FOS	Meeting Notes	Link	2011	1																										Foodborne Illness		The nature and extent of E. Coli O157 cross-contamination occurring during retailing and food preparation is highly variable, so its contribution to the E. Coli O157 ingested by consumers is difficult to quantify		1
	306	Enterohaemorrhagic Escherichia coli in raw beef and beef products: approaches for the provision of scientific advice	Foodborne Illness	WHO	FOS	Meeting Notes	Link	2011	1																										Foodborne Illness		Data(those that are microbial food safety oriented) on consumption of meat and meat products are scarce and highly variable, and are subject to both spatial and temporal changes, which results in significant difficulties in does-response analysis.	1
	307	Research Priorities for Zoonoses and Marginalized Infections	Zoonoses Marginalized Infections	WHO	TDR	Research Prioritization	Link	2012	1	1	1	1	1						1							1	1		1						Foodborne Trematodiases		Estimation of the global burden of foodborne trematodiases;	1
	308	Research Priorities for Zoonoses and Marginalized Infections	Zoonoses Marginalized Infections	WHO	TDR	Research Prioritization	Link	2012	1	1	1	1	1						1							1	1		1						Foodborne Trematodiases		Discovery and development of new diagnostic tools			1			1
	309	Research Priorities for Zoonoses and Marginalized Infections	Zoonoses Marginalized Infections	WHO	TDR	Research Prioritization	Link	2012	1	1	1	1	1						1							1	1		1						Foodborne Trematodiases		Discovery and development of new vaccines			1				1
	310	Research Priorities for Zoonoses and Marginalized Infections	Zoonoses Marginalized Infections	WHO	TDR	Research Prioritization	Link	2012	1	1	1	1	1						1							1	1		1						Foodborne Trematodiases		Discovery and development of new trematocidal drugs			1					1
	311	Research Priorities for Zoonoses and Marginalized Infections	Zoonoses Marginalized Infections	WHO	TDR	Research Prioritization	Link	2012	1	1	1	1	1						1							1	1		1						Foodborne Trematodiases		Determination of how improved access to clean water, adequate sanitation and sewage treatment, and enhanced food safety measures have an impact on foodborne trematodiases;		1
	312	Research Priorities for Zoonoses and Marginalized Infections	Zoonoses Marginalized Infections	WHO	TDR	Research Prioritization	Link	2012	1	1	1	1	1						1							1	1		1						Foodborne Trematodiases		While chemotherapy-based morbidity control should serve as the backbone of control programmes in areas where foodborne trematodiases are highly endemic, integrated control approaches and intersectoral collaboration between public health and veterinary medicine warrant more attention, including considerations of feasibility, efficacy and cost−effectiveness;				1
	313	Research Priorities for Zoonoses and Marginalized Infections	Zoonoses Marginalized Infections	WHO	TDR	Research Prioritization	Link	2012	1	1	1	1	1						1							1	1		1						Foodborne Trematodiases		Operations research on integrated control (mass treatment, education and behaviour change communication, community-directed/led strategies for health, sanitation and aquaculture management) in endemic communities and intersectoral collaboration between public health and veterinary medicine and public and private sectors in planning implementation, including food safety issues;				1
	314	Research Priorities for Zoonoses and Marginalized Infections	Zoonoses Marginalized Infections	WHO	TDR	Research Prioritization	Link	2012	1	1	1	1	1						1							1	1		1						Foodborne Trematodiases		Analysis of gender (male and female) differentials on access to and compliance with FBT treatment;				1
	315	Research Priorities for Zoonoses and Marginalized Infections	Zoonoses Marginalized Infections	WHO	TDR	Research Prioritization	Link	2012	1	1	1	1	1						1							1	1		1						Foodborne Trematodiases		Development of appropriate and gender-sensitive tools and methods to assess the socioeconomic impact of FBT on individuals, households, communities and societies;					1
	316	Research Priorities for Zoonoses and Marginalized Infections	Zoonoses Marginalized Infections	WHO	TDR	Research Prioritization	Link	2012	1	1	1	1	1						1							1	1		1						Foodborne Trematodiases		Evaluation of national FBT disease surveillance, and its effectiveness in tracking FBT infections. Together with the surveillance of other zoonotic diseases, assess the impact of FBT and its control into the health education programmes for communities and schools, and its effect on the knowledge and practice of endemic communities to prevent and control FBT.	1
	317	A prioritized research agenda for prevention and control of Noncommunicable diseases	NCD	WHO	NCD	Research Prioritization	Link	2011	1	1		1	1	1	1			1	1		1						1	1						1	Genetics	Identification of causes and measurement of magnitude	Develop methods and instruments for assessing the health and economic burden of genetically determined disorders	1
	318	A prioritized research agenda for prevention and control of Noncommunicable diseases	NCD	WHO	NCD	Research Prioritization	Link	2011	1	1		1	1	1	1			1	1		1						1	1						1	Genetics	Identification of causes and measurement of magnitude	Monitor ethical, social and legal issues concerned with implementation of new genetic knowledge in health care practice					1
	319	A prioritized research agenda for prevention and control of Noncommunicable diseases	NCD	WHO	NCD	Research Prioritization	Link	2011	1	1		1	1	1	1			1	1		1						1	1						1	Genetics	Analysis of problems and development of solutions	Develop approaches applicable in primary health care for genetic risk assessment, information and counselling				1
	320	A prioritized research agenda for prevention and control of Noncommunicable diseases	NCD	WHO	NCD	Research Prioritization	Link	2011	1	1		1	1	1	1			1	1		1						1	1						1	Genetics	Analysis of problems and development of solutions	Develop community genetics services, based on genetic approaches in health care at all stages of life				1
	321	A prioritized research agenda for prevention and control of Noncommunicable diseases	NCD	WHO	NCD	Research Prioritization	Link	2011	1	1		1	1	1	1			1	1		1						1	1						1	Genetics	Analysis of problems and development of solutions	Develop cost-effective tools for delivering information on genetic disorders for health decision-makers, for patients and the community and for professional education				1
	322	World Health Report: Working together for health	Health Workforce	WHO	N/A	Report	Link	2006	1																										Health Workforce		Recruitment and retention – what factors and policies enhance recruitment of community health workers and reduce attrition				1
	323	World Health Report: Working together for health	Health Workforce	WHO	N/A	Report	Link	2006	1																										Health Workforce		Role – If community health workers do better with specific roles, how many role can they undertake with a given level of training and support? How can these be integrated with other community level work and with other levels in the health system?				1
	324	World Health Report: Working together for health	Health Workforce	WHO	N/A	Report	Link	2006	1																										Health Workforce		Referral linkages – How can referral linkages be operationalized, especially if communications and transport systems are weak?				1
	325	World Health Report: Working together for health	Health Workforce	WHO	N/A	Report	Link	2006	1																										Health Workforce		Communication – Can mobile technologies be used to improve communications with community health works an to help improve health outcomes in isolated communities?				1
	326	World Health Report: Working together for health	Health Workforce	WHO	N/A	Report	Link	2006	1																										Health Workforce		Routine supplies – How can basic supplies be made regularly available, and what is the best mix of social marketing, community-based distribution and strengthened health systems logistics to ensure equitable access?				1
	327	Guidelines for the prevention and control of carbapenem-resistant Enterobacteriaceae, Acinetobacter baumannii and Pseudomonas aeruginosa in health care facilities	Healthcare-associated infections	WHO	SDS	Guideline	Link	2017	1	1	1	1	1		1			1																	Healthcare-associated infections		Additional well-designed research studies, especially from LMICs, as the available evidence focuses on high-income countries that may be difficult to apply more broadly. In particular, a situation analysis of current CRE-CRAB-CRPsA prevention and control measures in LMICs could provide a baseline for assessing guideline implementation.				1
	328	Guidelines for the prevention and control of carbapenem-resistant Enterobacteriaceae, Acinetobacter baumannii and Pseudomonas aeruginosa in health care facilities	Healthcare-associated infections	WHO	SDS	Guideline	Link	2017	1	1	1	1	1		1			1																	Healthcare-associated infections		Impact and ideal composition of multimodal strategies, including minimum standards for IPC training and studies on cost-effectiveness to determine adequate budgeting for CRE-CRAB-CRPsA control activities				1
	329	Guidelines for the prevention and control of carbapenem-resistant Enterobacteriaceae, Acinetobacter baumannii and Pseudomonas aeruginosa in health care facilities	Healthcare-associated infections	WHO	SDS	Guideline	Link	2017	1	1	1	1	1		1			1																	Healthcare-associated infections		Patients’ perceptions, understanding and acceptance of the implementation of these infection prevention and control (IPC) multimodal strategies				1
	330	Guidelines for the prevention and control of carbapenem-resistant Enterobacteriaceae, Acinetobacter baumannii and Pseudomonas aeruginosa in health care facilities	Healthcare-associated infections	WHO	SDS	Guideline	Link	2017	1	1	1	1	1		1			1																	Healthcare-associated infections		Impact of an effective IPC programme in support of strategies to improve hygiene and IPC in the community				1
	331	Guidelines for the prevention and control of carbapenem-resistant Enterobacteriaceae, Acinetobacter baumannii and Pseudomonas aeruginosa in health care facilities	Healthcare-associated infections	WHO	SDS	Guideline	Link	2017	1	1	1	1	1		1			1																	Healthcare-associated infections		The exact relative contribution of good hand hygiene to preventing and controlling CRE-CRAB-CRPsA infection/colonization		1
	332	Guidelines for the prevention and control of carbapenem-resistant Enterobacteriaceae, Acinetobacter baumannii and Pseudomonas aeruginosa in health care facilities	Healthcare-associated infections	WHO	SDS	Guideline	Link	2017	1	1	1	1	1		1			1																	Healthcare-associated infections		Effective and feasible measures to monitor hand hygiene compliance among health care workers in limited resource settings.					1
	333	Guidelines for the prevention and control of carbapenem-resistant Enterobacteriaceae, Acinetobacter baumannii and Pseudomonas aeruginosa in health care facilities	Healthcare-associated infections	WHO	SDS	Guideline	Link	2017	1	1	1	1	1		1			1																	Healthcare-associated infections		Ideal schedule for carbapenem-resistant Enterobacteriaceae (CRE) surveillance cultures of colonization, as well as for settings where CRE is rare and endemic.				1
	334	Guidelines for the prevention and control of carbapenem-resistant Enterobacteriaceae, Acinetobacter baumannii and Pseudomonas aeruginosa in health care facilities	Healthcare-associated infections	WHO	SDS	Guideline	Link	2017	1	1	1	1	1		1			1																	Healthcare-associated infections		Most cost-effective approach to CRE surveillance, in particular for limited resource settings.					1
	335	Guidelines for the prevention and control of carbapenem-resistant Enterobacteriaceae, Acinetobacter baumannii and Pseudomonas aeruginosa in health care facilities	Healthcare-associated infections	WHO	SDS	Guideline	Link	2017	1	1	1	1	1		1			1																	Healthcare-associated infections		Optimal cost-effective laboratory methods for CRE surveillance, including isolate characterization (for example, identification of the genotypes).				1
	336	Guidelines for the prevention and control of carbapenem-resistant Enterobacteriaceae, Acinetobacter baumannii and Pseudomonas aeruginosa in health care facilities	Healthcare-associated infections	WHO	SDS	Guideline	Link	2017	1	1	1	1	1		1			1																	Healthcare-associated infections		Identification of appropriate methods and definitions to accurately identify clearance of colonization and inform strategies for the discontinuation of active surveillance. This may also have important implications for the morale of CRE-colonized patients as some hope of clearing their CRE colonization may be important to both their future health care and likelihood of future discrimination. More…				1
	337	Guidelines for the prevention and control of carbapenem-resistant Enterobacteriaceae, Acinetobacter baumannii and Pseudomonas aeruginosa in health care facilities	Healthcare-associated infections	WHO	SDS	Guideline	Link	2017	1	1	1	1	1		1			1																	Healthcare-associated infections		Risk factors for prolonged colonization and acquisition of new CRE strains.		1
	338	Guidelines for the prevention and control of carbapenem-resistant Enterobacteriaceae, Acinetobacter baumannii and Pseudomonas aeruginosa in health care facilities	Healthcare-associated infections	WHO	SDS	Guideline	Link	2017	1	1	1	1	1		1			1																	Healthcare-associated infections		Global and national epidemiology of CRE-CRAB-CRPsA infection/s. This is required to assist with an accurate assessment of patients related to their likely risk of colonization with these pathogens, including an understanding of country prevalence data. It was noted that such open disclosure may be associated with some political concerns in some regions. The GDG believed that further reflection an…	1
	339	Guidelines for the prevention and control of carbapenem-resistant Enterobacteriaceae, Acinetobacter baumannii and Pseudomonas aeruginosa in health care facilities	Healthcare-associated infections	WHO	SDS	Guideline	Link	2017	1	1	1	1	1		1			1																	Healthcare-associated infections		Optimal methods for surveillance for asymptomatic colonization with CRAB and CRPsA. It was noted that the value of screening for CRAB and CRPsA, while sometimes beneficial, depended on the clinical setting, epidemiological stage (for example, sporadic cases versus outbreak, etc.) and the local epidemiology of CRAB and CRPsA.					1
	340	Guidelines for the prevention and control of carbapenem-resistant Enterobacteriaceae, Acinetobacter baumannii and Pseudomonas aeruginosa in health care facilities	Healthcare-associated infections	WHO	SDS	Guideline	Link	2017	1	1	1	1	1		1			1																	Healthcare-associated infections		Importantly, the linkage between the availability of surveillance culture results for asymptomatic colonization with CRE-CRAB-CRPsA and the implementation of effective infection prevention and control (IPC) interventions for effective containment.				1
	341	Guidelines for the prevention and control of carbapenem-resistant Enterobacteriaceae, Acinetobacter baumannii and Pseudomonas aeruginosa in health care facilities	Healthcare-associated infections	WHO	SDS	Guideline	Link	2017	1	1	1	1	1		1			1																	Healthcare-associated infections		Relevance of approaches to surveillance used for extended-spectrum beta-lactamases (ESBL)- producing Klebsiella spp. for CRE screening.					1
	342	Guidelines for the prevention and control of carbapenem-resistant Enterobacteriaceae, Acinetobacter baumannii and Pseudomonas aeruginosa in health care facilities	Healthcare-associated infections	WHO	SDS	Guideline	Link	2017	1	1	1	1	1		1			1																	Healthcare-associated infections		Patient values and preferences concerning the implementation of surveillance cultures for asymptomatic colonization with CRE and communication strategies.				1
	343	Guidelines for the prevention and control of carbapenem-resistant Enterobacteriaceae, Acinetobacter baumannii and Pseudomonas aeruginosa in health care facilities	Healthcare-associated infections	WHO	SDS	Guideline	Link	2017	1	1	1	1	1		1			1																	Healthcare-associated infections		Resource planning and optimization regarding the use of gowns and gloves (that is, predicting usage patterns to allow an adequate supply of provisions).				1
	344	Guidelines for the prevention and control of carbapenem-resistant Enterobacteriaceae, Acinetobacter baumannii and Pseudomonas aeruginosa in health care facilities	Healthcare-associated infections	WHO	SDS	Guideline	Link	2017	1	1	1	1	1		1			1																	Healthcare-associated infections		Efficacy and cost-effectiveness of various types of material used to make gowns. For instance, are disposable gowns superior to non-disposable gowns? Despite the lack of evidence, experts on the GDG agreed that both disposable gowns and non-disposable gowns (with adequate washing) could be used					1
	345	Guidelines for the prevention and control of carbapenem-resistant Enterobacteriaceae, Acinetobacter baumannii and Pseudomonas aeruginosa in health care facilities	Healthcare-associated infections	WHO	SDS	Guideline	Link	2017	1	1	1	1	1		1			1																	Healthcare-associated infections		Identification of when contact precautions should appropriately be ceased among patients colonized/infected with CRE-CRAB-CRPsA.				1
	346	Guidelines for the prevention and control of carbapenem-resistant Enterobacteriaceae, Acinetobacter baumannii and Pseudomonas aeruginosa in health care facilities	Healthcare-associated infections	WHO	SDS	Guideline	Link	2017	1	1	1	1	1		1			1																	Healthcare-associated infections		Qualitative research to understand the factors facilitating success for implementation, including the identification of barriers and challenges.				1
	347	Guidelines for the prevention and control of carbapenem-resistant Enterobacteriaceae, Acinetobacter baumannii and Pseudomonas aeruginosa in health care facilities	Healthcare-associated infections	WHO	SDS	Guideline	Link	2017	1	1	1	1	1		1			1																	Healthcare-associated infections		Guidance on which patients to prioritize for the implementation of contact precautions in resource-limited settings (for example, those most likely to transmit infection, type of care provided).				1
	348	Guidelines for the prevention and control of carbapenem-resistant Enterobacteriaceae, Acinetobacter baumannii and Pseudomonas aeruginosa in health care facilities	Healthcare-associated infections	WHO	SDS	Guideline	Link	2017	1	1	1	1	1		1			1																	Healthcare-associated infections		Patient values and preferences concerning the implementation of contact precautions.				1
	349	Guidelines for the prevention and control of carbapenem-resistant Enterobacteriaceae, Acinetobacter baumannii and Pseudomonas aeruginosa in health care facilities	Healthcare-associated infections	WHO	SDS	Guideline	Link	2017	1	1	1	1	1		1			1																	Healthcare-associated infections		Cost-effectiveness and practicality of isolation and cohorting of patients with CRE-CRAB-CRPsA, particularly in LMICs or other settings where there are competing needs;					1
	350	Guidelines for the prevention and control of carbapenem-resistant Enterobacteriaceae, Acinetobacter baumannii and Pseudomonas aeruginosa in health care facilities	Healthcare-associated infections	WHO	SDS	Guideline	Link	2017	1	1	1	1	1		1			1																	Healthcare-associated infections		Transmission dynamics of CRE-CRAB-CRPsA and the identification of differences between these three groups of pathogens;		1
	351	Guidelines for the prevention and control of carbapenem-resistant Enterobacteriaceae, Acinetobacter baumannii and Pseudomonas aeruginosa in health care facilities	Healthcare-associated infections	WHO	SDS	Guideline	Link	2017	1	1	1	1	1		1			1																	Healthcare-associated infections		Benefit of dedicated health care worker staff to exclusively manage isolated/cohorted patients;					1
	352	Guidelines for the prevention and control of carbapenem-resistant Enterobacteriaceae, Acinetobacter baumannii and Pseudomonas aeruginosa in health care facilities	Healthcare-associated infections	WHO	SDS	Guideline	Link	2017	1	1	1	1	1		1			1																	Healthcare-associated infections		Benefit of increased bed spacing on CRE-CRAB-CRPsA acquisition in settings where opportunities for isolation/cohorting are limited;					1
	353	Guidelines for the prevention and control of carbapenem-resistant Enterobacteriaceae, Acinetobacter baumannii and Pseudomonas aeruginosa in health care facilities	Healthcare-associated infections	WHO	SDS	Guideline	Link	2017	1	1	1	1	1		1			1																	Healthcare-associated infections		Identification of when patient isolation should be appropriately ceased among patients colonized or infected with CRE-CRAB-CRPsA;				1
	354	Guidelines for the prevention and control of carbapenem-resistant Enterobacteriaceae, Acinetobacter baumannii and Pseudomonas aeruginosa in health care facilities	Healthcare-associated infections	WHO	SDS	Guideline	Link	2017	1	1	1	1	1		1			1																	Healthcare-associated infections		Patient values and preferences concerning the implementation of patient isolation for CRE-CRAB-CRPsA colonization/infection.				1
	355	Guidelines for the prevention and control of carbapenem-resistant Enterobacteriaceae, Acinetobacter baumannii and Pseudomonas aeruginosa in health care facilities	Healthcare-associated infections	WHO	SDS	Guideline	Link	2017	1	1	1	1	1		1			1																	Healthcare-associated infections		Optimal cleaning agent and method in terms of efficacy, cost-effectiveness, simplicity of use and availability (particularly in LMICs);				1
	356	Guidelines for the prevention and control of carbapenem-resistant Enterobacteriaceae, Acinetobacter baumannii and Pseudomonas aeruginosa in health care facilities	Healthcare-associated infections	WHO	SDS	Guideline	Link	2017	1	1	1	1	1		1			1																	Healthcare-associated infections		The optimal cleaning protocol, particularly in LMICs where clean water may be scarce;				1
	357	Guidelines for the prevention and control of carbapenem-resistant Enterobacteriaceae, Acinetobacter baumannii and Pseudomonas aeruginosa in health care facilities	Healthcare-associated infections	WHO	SDS	Guideline	Link	2017	1	1	1	1	1		1			1																	Healthcare-associated infections		Standardization of the definition of “enhanced” cleaning (this was described in the evidence in a heterogeneous manner) and its efficacy and effectiveness compared to regular environmental cleaning;					1
	358	Guidelines for the prevention and control of carbapenem-resistant Enterobacteriaceae, Acinetobacter baumannii and Pseudomonas aeruginosa in health care facilities	Healthcare-associated infections	WHO	SDS	Guideline	Link	2017	1	1	1	1	1		1			1																	Healthcare-associated infections		CRE-CRAB-CRPsA survival time or persistence in the environment;		1
	359	Guidelines for the prevention and control of carbapenem-resistant Enterobacteriaceae, Acinetobacter baumannii and Pseudomonas aeruginosa in health care facilities	Healthcare-associated infections	WHO	SDS	Guideline	Link	2017	1	1	1	1	1		1			1																	Healthcare-associated infections		Effectiveness of cleaning protocols for high-risk items, such as bedpans and urinals;					1
	360	Guidelines for the prevention and control of carbapenem-resistant Enterobacteriaceae, Acinetobacter baumannii and Pseudomonas aeruginosa in health care facilities	Healthcare-associated infections	WHO	SDS	Guideline	Link	2017	1	1	1	1	1		1			1																	Healthcare-associated infections		Optimal educational approach regarding environmental cleaning practices;				1
	361	Guidelines for the prevention and control of carbapenem-resistant Enterobacteriaceae, Acinetobacter baumannii and Pseudomonas aeruginosa in health care facilities	Healthcare-associated infections	WHO	SDS	Guideline	Link	2017	1	1	1	1	1		1			1																	Healthcare-associated infections		Most accurate monitoring indicators for environmental cleaning.					1
	362	Guidelines for the prevention and control of carbapenem-resistant Enterobacteriaceae, Acinetobacter baumannii and Pseudomonas aeruginosa in health care facilities	Healthcare-associated infections	WHO	SDS	Guideline	Link	2017	1	1	1	1	1		1			1																	Healthcare-associated infections		The most optimal sampling methods to accurately identify environmental contamination with CRE-CRAB-CRPsA and the appropriate laboratory processing of cultures to maximize the identification of these pathogens from such specimens;				1
	363	Guidelines for the prevention and control of carbapenem-resistant Enterobacteriaceae, Acinetobacter baumannii and Pseudomonas aeruginosa in health care facilities	Healthcare-associated infections	WHO	SDS	Guideline	Link	2017	1	1	1	1	1		1			1																	Healthcare-associated infections		The most cost-effective approaches to surveillance cultures for CRE-CRAB-CRPsA.					1
	364	Guidelines for the prevention and control of carbapenem-resistant Enterobacteriaceae, Acinetobacter baumannii and Pseudomonas aeruginosa in health care facilities	Healthcare-associated infections	WHO	SDS	Guideline	Link	2017	1	1	1	1	1		1			1																	Healthcare-associated infections		Monitoring, auditing and feedback of critical IPC aspects beyond that of hand hygiene (despite its importance), especially related to CRE-CRAB-CRPsA in areas such as environmental cleaning and disinfection and isolation/cohorting initiatives;					1
	365	Guidelines for the prevention and control of carbapenem-resistant Enterobacteriaceae, Acinetobacter baumannii and Pseudomonas aeruginosa in health care facilities	Healthcare-associated infections	WHO	SDS	Guideline	Link	2017	1	1	1	1	1		1			1																	Healthcare-associated infections		Feedback to patients and caregivers;				1
	366	Guidelines for the prevention and control of carbapenem-resistant Enterobacteriaceae, Acinetobacter baumannii and Pseudomonas aeruginosa in health care facilities	Healthcare-associated infections	WHO	SDS	Guideline	Link	2017	1	1	1	1	1		1			1																	Healthcare-associated infections		More innovative, reliable methods of monitoring beyond traditional approaches, for example, electronic monitoring and feedback.					1
	367	Medical devices: managing the mismatch: an outcome of the priority medical devices project	Medical Device	WHO	EHT	Report	Link	2010	1	1	1	1	1					1			1							1	1						Hearing loss	Hearing loss	Therefore, there is an urgent need to develop practical, robust, affordable and widely applicable equipment for screening and diagnosing hearing impairment in low-resource settings.			1							1
	368	Medical devices: managing the mismatch: an outcome of the priority medical devices project	Medical Device	WHO	EHT	Report	Link	2010	1	1	1	1	1					1			1							1	1						Hearing loss	Hearing loss	Development of longer lasting and more adjustable hearing aids (in addition to longer-lasting batteries for hearing aids used in hot and humid conditions) would be beneficial to people with hearing impairments in low-resource settings			1							1
	369	Medical devices: managing the mismatch: an outcome of the priority medical devices project	Medical Device	WHO	EHT	Report	Link	2010	1	1	1	1	1					1			1							1	1						Hearing loss	Hearing loss	Development of appropriately designed and affordable hearing aids and cochlear implants for use in different age groups and contexts is urgently needed			1							1
	370	Research Priorities for Helminth Infections	Onchocerciasis lymphatic filariasis soil-transmitted helminthiases schistosomiasis food-borne trematodiases taeniasis/cysticercosis	WHO	TDR	Research Prioritization	Link	2012	1	1						1		1	1							1	1	1	1	1				1	Helminth		Research to optimize the deployment of existing intervention tools to maximize impact (including against polyparasitism) and sustainability. The tools include pharmaceuticals, vaccines, vector control and ecohealth approaches (sanitation, clean water, improved nutrition and education). Sustainability depends on minimizing selection for drug resistance and maintaining community support.				1
	371	Research Priorities for Helminth Infections	Onchocerciasis lymphatic filariasis soil-transmitted helminthiases schistosomiasis food-borne trematodiases taeniasis/cysticercosis	WHO	TDR	Research Prioritization	Link	2012	1	1						1		1	1							1	1	1	1	1				1	Helminth		Research on how to deliver tools optimally and cost effectively control to improve impact and sustainability.				1
	372	Research Priorities for Helminth Infections	Onchocerciasis lymphatic filariasis soil-transmitted helminthiases schistosomiasis food-borne trematodiases taeniasis/cysticercosis	WHO	TDR	Research Prioritization	Link	2012	1	1						1		1	1							1	1	1	1	1				1	Helminth		Research to develop novel vector control tools which will improve impact and sustainability.			1						1
	373	Research Priorities for Helminth Infections	Onchocerciasis lymphatic filariasis soil-transmitted helminthiases schistosomiasis food-borne trematodiases taeniasis/cysticercosis	WHO	TDR	Research Prioritization	Link	2012	1	1						1		1	1							1	1	1	1	1				1	Helminth		Research to develop novel ecohealth approaches which will improve impact and sustainability.			1						1
	374	Research Priorities for Helminth Infections	Onchocerciasis lymphatic filariasis soil-transmitted helminthiases schistosomiasis food-borne trematodiases taeniasis/cysticercosis	WHO	TDR	Research Prioritization	Link	2012	1	1						1		1	1							1	1	1	1	1				1	Helminth		Research to improve available diagnostic tests, specifically their sensitivity, specificity, multiplex capacity, and ability to measure infection intensity, and detect drug resistance. Sensitivity and specificity are mostly important to enable diagnosis of infection at low prevalence in elimination settings and to confirm cure/absence of infection.			1					1
	375	Research Priorities for Helminth Infections	Onchocerciasis lymphatic filariasis soil-transmitted helminthiases schistosomiasis food-borne trematodiases taeniasis/cysticercosis	WHO	TDR	Research Prioritization	Link	2012	1	1						1		1	1							1	1	1	1	1				1	Helminth		Research to standardize and validate methodologies and cost effective protocols for diagnosis in monitoring and evaluation (M&E) settings.					1
	376	Research Priorities for Helminth Infections	Onchocerciasis lymphatic filariasis soil-transmitted helminthiases schistosomiasis food-borne trematodiases taeniasis/cysticercosis	WHO	TDR	Research Prioritization	Link	2012	1	1						1		1	1							1	1	1	1	1				1	Helminth		Research to develop strategies incorporating delivery of multiple interventions at various levels to maximize sustainability of control programmes in general and integrated NTD control in particular.				1
	377	Research Priorities for Helminth Infections	Onchocerciasis lymphatic filariasis soil-transmitted helminthiases schistosomiasis food-borne trematodiases taeniasis/cysticercosis	WHO	TDR	Research Prioritization	Link	2012	1	1						1		1	1							1	1	1	1	1				1	Helminth		Research to develop strategies (taking gender issues into account) to increase: awareness of ill-health processes, community participation, ownership and empowerment, as well as equity in access by communities and risk groups to health services.				1
	378	Research Priorities for Helminth Infections	Onchocerciasis lymphatic filariasis soil-transmitted helminthiases schistosomiasis food-borne trematodiases taeniasis/cysticercosis	WHO	TDR	Research Prioritization	Link	2012	1	1						1		1	1							1	1	1	1	1				1	Helminth		Research to develop and refine models to investigate the relationships between infection and morbidities to aid programmes aiming to reduce the burden of disease (elimination of public health problem). Such models need to take into account the cumulative effects of chronic disease for evaluation of disease burden and the impact of control interventions on this burden.		1
	379	Research Priorities for Helminth Infections	Onchocerciasis lymphatic filariasis soil-transmitted helminthiases schistosomiasis food-borne trematodiases taeniasis/cysticercosis	WHO	TDR	Research Prioritization	Link	2012	1	1						1		1	1							1	1	1	1	1				1	Helminth	Research to investigate how helminth parasites modulate host– parasite interactions at the population and within-host levels,	The impact on the host immune response of concurrent infection with other helminth and non-helminth pathogens		1
	380	Research Priorities for Helminth Infections	Onchocerciasis lymphatic filariasis soil-transmitted helminthiases schistosomiasis food-borne trematodiases taeniasis/cysticercosis	WHO	TDR	Research Prioritization	Link	2012	1	1						1		1	1							1	1	1	1	1				1	Helminth	Research to investigate how helminth parasites modulate host– parasite interactions at the population and within-host levels,	The impact of parasite control interventions on such host–parasite interactions		1
	381	Research Priorities for Helminth Infections	Onchocerciasis lymphatic filariasis soil-transmitted helminthiases schistosomiasis food-borne trematodiases taeniasis/cysticercosis	WHO	TDR	Research Prioritization	Link	2012	1	1						1		1	1							1	1	1	1	1				1	Helminth	Research to investigate how helminth parasites modulate host– parasite interactions at the population and within-host levels,	How concurrent infections affect clinical outcomes and the host’s ability to seroconvert upon vaccination.		1
	382	Research Priorities for Helminth Infections	Onchocerciasis lymphatic filariasis soil-transmitted helminthiases schistosomiasis food-borne trematodiases taeniasis/cysticercosis	WHO	TDR	Research Prioritization	Link	2012	1	1						1		1	1							1	1	1	1	1				1	Helminth		Research to develop new tools for parasite functional genomics in key species		1
	383	Research Priorities for Helminth Infections	Onchocerciasis lymphatic filariasis soil-transmitted helminthiases schistosomiasis food-borne trematodiases taeniasis/cysticercosis	WHO	TDR	Research Prioritization	Link	2012	1	1						1		1	1							1	1	1	1	1				1	Helminth		Develop new diagnostic tests using biomarkers of infection that reflect infection intensity.			1					1
	384	Research Priorities for Helminth Infections	Onchocerciasis lymphatic filariasis soil-transmitted helminthiases schistosomiasis food-borne trematodiases taeniasis/cysticercosis	WHO	TDR	Research Prioritization	Link	2012	1	1						1		1	1							1	1	1	1	1				1	Helminth		Develop and validate clinical, phenotypic and molecular methods for monitoring of drug efficacy and resistance.					1
	385	Research Priorities for Helminth Infections	Onchocerciasis lymphatic filariasis soil-transmitted helminthiases schistosomiasis food-borne trematodiases taeniasis/cysticercosis	WHO	TDR	Research Prioritization	Link	2012	1	1						1		1	1							1	1	1	1	1				1	Helminth		Develop and validate questionnaire-based methods for diagnosis of helminth infections.				1
	386	Research Priorities for Helminth Infections	Onchocerciasis lymphatic filariasis soil-transmitted helminthiases schistosomiasis food-borne trematodiases taeniasis/cysticercosis	WHO	TDR	Research Prioritization	Link	2012	1	1						1		1	1							1	1	1	1	1				1	Helminth		Link measures of diagnostic performance for the tests optimized or developed above with statistical/mathematical tools to support monitoring and evaluation of helminth control programmes.					1
	387	Research Priorities for Helminth Infections	Onchocerciasis lymphatic filariasis soil-transmitted helminthiases schistosomiasis food-borne trematodiases taeniasis/cysticercosis	WHO	TDR	Research Prioritization	Link	2012	1	1						1		1	1							1	1	1	1	1				1	Helminth		Identify the social and environmental structures that contribute to the maintenance of helminth infection (including polyparasitism) for developing multi-disciplinary interventions.		1
	388	Research Priorities for Helminth Infections	Onchocerciasis lymphatic filariasis soil-transmitted helminthiases schistosomiasis food-borne trematodiases taeniasis/cysticercosis	WHO	TDR	Research Prioritization	Link	2012	1	1						1		1	1							1	1	1	1	1				1	Helminth		Develop maps of helminth infection and co-infection as well as of intermediate hosts' and vectors' distribution to enable accurate assessment of distribution and burden of disease.	1
	389	Research Priorities for Helminth Infections	Onchocerciasis lymphatic filariasis soil-transmitted helminthiases schistosomiasis food-borne trematodiases taeniasis/cysticercosis	WHO	TDR	Research Prioritization	Link	2012	1	1						1		1	1							1	1	1	1	1				1	Helminth		Develop strategies incorporating delivery of multiple interventions at various levels to maximize sustainability of control programmes in general and of integrated NTD control in particular.				1
	390	Research Priorities for Helminth Infections	Onchocerciasis lymphatic filariasis soil-transmitted helminthiases schistosomiasis food-borne trematodiases taeniasis/cysticercosis	WHO	TDR	Research Prioritization	Link	2012	1	1						1		1	1							1	1	1	1	1				1	Helminth		Assess the contribution of systematic non-compliant persons as well as of migrants and refugees, pregnant/lactating women and under five-year olds to the maintenance of transmission.		1
	391	Research Priorities for Helminth Infections	Onchocerciasis lymphatic filariasis soil-transmitted helminthiases schistosomiasis food-borne trematodiases taeniasis/cysticercosis	WHO	TDR	Research Prioritization	Link	2012	1	1						1		1	1							1	1	1	1	1				1	Helminth		Develop strategies (taking gender issues into account) to increase community participation, awareness of ill-health processes, ownership and empowerment, as well as equity in access by communities and risk groups to health services.				1
	392	Research Priorities for Helminth Infections	Onchocerciasis lymphatic filariasis soil-transmitted helminthiases schistosomiasis food-borne trematodiases taeniasis/cysticercosis	WHO	TDR	Research Prioritization	Link	2012	1	1						1		1	1							1	1	1	1	1				1	Helminth		Identify and evaluate climate and environmental changes that impact helminth infections.		1
	393	Research Priorities for Helminth Infections	Onchocerciasis lymphatic filariasis soil-transmitted helminthiases schistosomiasis food-borne trematodiases taeniasis/cysticercosis	WHO	TDR	Research Prioritization	Link	2012	1	1						1		1	1							1	1	1	1	1				1	Helminth		Develop and refine models to investigate relationships between infection and morbidities to aid programmes aiming to reduce the burden of disease (elimination of public health problem). Such models need to take into account cumulative effects of chronic disease for evaluation of disease burden and the impact on such burden of control interventions.		1
	394	Research Priorities for Helminth Infections	Onchocerciasis lymphatic filariasis soil-transmitted helminthiases schistosomiasis food-borne trematodiases taeniasis/cysticercosis	WHO	TDR	Research Prioritization	Link	2012	1	1						1		1	1							1	1	1	1	1				1	Helminth	Develop and refine models to investigate relationships between infection and transmission thresholds to aid programmes aiming to eliminate the infection reservoir.	Models with data to determine reinfection rates,	1
	395	Research Priorities for Helminth Infections	Onchocerciasis lymphatic filariasis soil-transmitted helminthiases schistosomiasis food-borne trematodiases taeniasis/cysticercosis	WHO	TDR	Research Prioritization	Link	2012	1	1						1		1	1							1	1	1	1	1				1	Helminth	Develop and refine models to investigate relationships between infection and transmission thresholds to aid programmes aiming to eliminate the infection reservoir.	Models with data to determine changes in the force of infection	1
	396	Research Priorities for Helminth Infections	Onchocerciasis lymphatic filariasis soil-transmitted helminthiases schistosomiasis food-borne trematodiases taeniasis/cysticercosis	WHO	TDR	Research Prioritization	Link	2012	1	1						1		1	1							1	1	1	1	1				1	Helminth	Develop and refine models to investigate relationships between infection and transmission thresholds to aid programmes aiming to eliminate the infection reservoir.	Data to determine optimal treatment frequencies				1
	397	Research Priorities for Helminth Infections	Onchocerciasis lymphatic filariasis soil-transmitted helminthiases schistosomiasis food-borne trematodiases taeniasis/cysticercosis	WHO	TDR	Research Prioritization	Link	2012	1	1						1		1	1							1	1	1	1	1				1	Helminth	Develop and refine models to investigate relationships between infection and transmission thresholds to aid programmes aiming to eliminate the infection reservoir.	Data to determine the dynamics of transmission breakpoints for the host-parasite combinations prevailing in endemic areas.		1
	398	Research Priorities for Helminth Infections	Onchocerciasis lymphatic filariasis soil-transmitted helminthiases schistosomiasis food-borne trematodiases taeniasis/cysticercosis	WHO	TDR	Research Prioritization	Link	2012	1	1						1		1	1							1	1	1	1	1				1	Helminth		Develop metapopulation and spatially-explicit parasite transmission models.		1
	399	Research Priorities for Helminth Infections	Onchocerciasis lymphatic filariasis soil-transmitted helminthiases schistosomiasis food-borne trematodiases taeniasis/cysticercosis	WHO	TDR	Research Prioritization	Link	2012	1	1						1		1	1							1	1	1	1	1				1	Helminth		Develop and validate mathematical models for co-infections.		1
	400	Research Priorities for Helminth Infections	Onchocerciasis lymphatic filariasis soil-transmitted helminthiases schistosomiasis food-borne trematodiases taeniasis/cysticercosis	WHO	TDR	Research Prioritization	Link	2012	1	1						1		1	1							1	1	1	1	1				1	Helminth	Investigate how helminth parasites modulate host–parasite interactions at the population and within-host levels	The impact on the host immune response of concurrent infection with other helminth and non-helminth pathogens,, and		1
	401	Research Priorities for Helminth Infections	Onchocerciasis lymphatic filariasis soil-transmitted helminthiases schistosomiasis food-borne trematodiases taeniasis/cysticercosis	WHO	TDR	Research Prioritization	Link	2012	1	1						1		1	1							1	1	1	1	1				1	Helminth	Investigate how helminth parasites modulate host–parasite interactions at the population and within-host levels	The impact of parasite control interventions on such host–parasite interactions					1
	402	Research Priorities for Helminth Infections	Onchocerciasis lymphatic filariasis soil-transmitted helminthiases schistosomiasis food-borne trematodiases taeniasis/cysticercosis	WHO	TDR	Research Prioritization	Link	2012	1	1						1		1	1							1	1	1	1	1				1	Helminth	Investigate how helminth parasites modulate host–parasite interactions at the population and within-host levels	How concurrent infections affect clinical outcomes and the host's ability to seroconvert upon vaccination.		1
	403	Research Priorities for Helminth Infections	Onchocerciasis lymphatic filariasis soil-transmitted helminthiases schistosomiasis food-borne trematodiases taeniasis/cysticercosis	WHO	TDR	Research Prioritization	Link	2012	1	1						1		1	1							1	1	1	1	1				1	Helminth		Define the determinants and mechanisms of helminth-induced pathologies, including carcinogenesis, and excess human mortality.		1
	404	Research Priorities for Helminth Infections	Onchocerciasis lymphatic filariasis soil-transmitted helminthiases schistosomiasis food-borne trematodiases taeniasis/cysticercosis	WHO	TDR	Research Prioritization	Link	2012	1	1						1		1	1							1	1	1	1	1				1	Helminth		Identify the mechanisms of host immune responses to helminths, and translate knowledge of these mechanisms into rational strategies for vaccine development.		1
	405	Research Priorities for Helminth Infections	Onchocerciasis lymphatic filariasis soil-transmitted helminthiases schistosomiasis food-borne trematodiases taeniasis/cysticercosis	WHO	TDR	Research Prioritization	Link	2012	1	1						1		1	1							1	1	1	1	1				1	Helminth		Annotate parasite genomes and transcriptomes and develop tools for parasite functional genomics in key species.		1
	406	Research Priorities for Helminth Infections	Onchocerciasis lymphatic filariasis soil-transmitted helminthiases schistosomiasis food-borne trematodiases taeniasis/cysticercosis	WHO	TDR	Research Prioritization	Link	2012	1	1						1		1	1							1	1	1	1	1				1	Helminth		Define parasite (and vector/intermediate host) population and ecological genetic structures in the contexts of genetic responses to interventions within and between parasite populations, parasite transmission, and epidemiology.		1
	407	Guideline: preventive chemotherapy to control soil-transmitted helminth infections in at-risk population groups	Helminth	WHO	NTD	Guideline	Link	2017	1	1	1	1	1	1			1	1																	Helminth		diagnostic or proxy indicators, to identify households at risk and individuals infected with soil-transmitted helminths;			1					1
	408	Guideline: preventive chemotherapy to control soil-transmitted helminth infections in at-risk population groups	Helminth	WHO	NTD	Guideline	Link	2017	1	1	1	1	1	1			1	1																	Helminth		alternative anthelminthic medicines (or combinations of existing ones) in the event that drug resistance against albendazole or mebendazole becomes a significant concern;			1			1
	409	Guideline: preventive chemotherapy to control soil-transmitted helminth infections in at-risk population groups	Helminth	WHO	NTD	Guideline	Link	2017	1	1	1	1	1	1			1	1																	Helminth		estimation of the species-specific intensity of infection that is relevant to cause a specific morbidity related to nutrient absorption and utilization and growth;		1
	410	Guideline: preventive chemotherapy to control soil-transmitted helminth infections in at-risk population groups	Helminth	WHO	NTD	Guideline	Link	2017	1	1	1	1	1	1			1	1																	Helminth		implementation research on innovative distribution systems to reach vulnerable groups such as adolescent girls, including equity considerations;				1
	411	Guideline: preventive chemotherapy to control soil-transmitted helminth infections in at-risk population groups	Helminth	WHO	NTD	Report	Link	2017	1	1	1	1	1	1			1	1																	Helminth		the effects of co-interventions of anthelminthic medicines with other nutritional, environmental, water, sanitation or hygiene interventions on nutritional outcomes and reinfection rates;		1
	412	Guideline: preventive chemotherapy to control soil-transmitted helminth infections in at-risk population groups	Helminth	WHO	NTD	Guideline	Link	2017	1	1	1	1	1	1			1	1																	Helminth		active identification and documentation of adverse effects in specific populations, such as individuals living with HIV (especially in children and those on antiretroviral therapy), breastfeeding mothers and their infants, pregnant mothers and their unborn babies, and infants (less than 12 months of age);	1
	413	Guideline: preventive chemotherapy to control soil-transmitted helminth infections in at-risk population groups	Helminth	WHO	NTD	Guideline	Link	2017	1	1	1	1	1	1			1	1																	Helminth		factors that influence compliance with large-scale preventive chemotherapy programmes, including the values and preferences of children, adolescent girls and adult women, as well as the prevailing social attitudes about treatment of soil-transmitted helminth infections and how health education can improve compliance rates.				1
	414	WHO guidelines on hepatitis B and C testing	Hepatitis	WHO	HIV	Guideline	Link	2017	1	1	1	1	1	1			1	1																	Hepatitis		Further evaluation and comparisons of different HBV and HCV testing approaches are needed (i.e. routine general population, focused risk-based, ANC, birth cohort testing) using different service delivery models (community- or health-facility -based). This can take the form of comparative trials, or large-scale implementation studies in a range of epidemic settings and populations in LMICs. Furthe…				1
	415	WHO guidelines on hepatitis B and C testing	Hepatitis	WHO	HIV	Guideline	Link	2017	1	1	1	1	1	1			1	1																	Hepatitis		The impact of HIV positivity (and of CD4 count, viral load and ART exposure, by regimen) on the diagnostic performance of RDTs for hepatitis B surface antigen (HBsAg) and HCV antibody should be further evaluated.					1
	416	WHO guidelines on hepatitis B and C testing	Hepatitis	WHO	HIV	Guideline	Link	2017	1	1	1	1	1	1			1	1																	Hepatitis		Evaluation should be done of the diagnostic performance, impact, cost and cost–effectiveness of a one- versus two-assay serological hepatitis B surface antigen (HBsAg) or HCV testing strategy in diverse settings of both high and low HBsAg and HCV antibody prevalence.					1
	417	WHO guidelines on hepatitis B and C testing	Hepatitis	WHO	HIV	Guideline	Link	2017	1	1	1	1	1	1			1	1																	Hepatitis		Enzyme immunoassays (EIAs) and rapid diagnostic tests (RDTs) assays should be validated using less invasive and simpler methods of sample collection, such as oral fluid and capillary whole blood and dried blood spots (DBS).				1
	418	WHO guidelines on hepatitis B and C testing	Hepatitis	WHO	HIV	Guideline	Link	2017	1	1	1	1	1	1			1	1																	Hepatitis		Establish the proportion of patients with chronic HCV infection with low viral loads that may be missed by HCV RNA or cAg assays that have a higher limit of detection (i.e. 3000 IU/mL).	1
	419	WHO guidelines on hepatitis B and C testing	Hepatitis	WHO	HIV	Guideline	Link	2017	1	1	1	1	1	1			1	1																	Hepatitis		Evaluate the diagnostic accuracy, cost, cost–effectiveness and impact of HCVcAg or HCV RNA assays as a one-step diagnostic strategy.					1
	420	WHO guidelines on hepatitis B and C testing	Hepatitis	WHO	HIV	Guideline	Link	2017	1	1	1	1	1	1			1	1																	Hepatitis		Assess the impact of HIV or HBV coinfection or genotype (particularly genotypes 4, 5 and 6, on which there are limited data) on detection of viraemia.		1
	421	WHO guidelines on hepatitis B and C testing	Hepatitis	WHO	HIV	Guideline	Link	2017	1	1	1	1	1	1			1	1																	Hepatitis		The impact of HIV or HBV coinfection and genotype on diagnostic accuracy of hepatitis C virus core antigen (HCVcAg) and quantitative/qualitative HCV RNA nucleic acid testing (NAT) as a test of cure should be assessed.		1
	422	WHO guidelines on hepatitis B and C testing	Hepatitis	WHO	HIV	Guideline	Link	2017	1	1	1	1	1	1			1	1																	Hepatitis		The kinetics of hepatitis C virus core antigen (HCVcAg) with direct-acting antiviral (drug) (DAA) treatment should be evaluated, and an optimal time-point identified to test for cure with DAA regimens using HCVcAg.			1								1
	423	WHO guidelines on hepatitis B and C testing	Hepatitis	WHO	HIV	Guideline	Link	2017	1	1	1	1	1	1			1	1																	Hepatitis		The distribution of HCV viral load in the setting of viral rebound should be assessed to inform optimization of hepatitis C virus core antigen (HCVcAg) detection.				1
	424	WHO guidelines on hepatitis B and C testing	Hepatitis	WHO	HIV	Guideline	Link	2017	1	1	1	1	1	1			1	1																	Hepatitis		Specific situations where quantitative nucleic acid testing (NAT) assay may be indicated, i.e. shortened direct-acting antiviral (drug) (DAA) treatment course to 8 weeks, should be evaluated in those with lower baseline HCV RNA levels.				1
	425	WHO guidelines on hepatitis B and C testing	Hepatitis	WHO	HIV	Guideline	Link	2017	1	1	1	1	1	1			1	1																	Hepatitis		The correlation between sustained virological response (SVR)12 and SVR24 should be evaluated in populations where there are more limited data, e.g. patients with cirrhosis, HIV/HCV coinfection and other immunocompromised states.		1
	426	WHO guidelines on hepatitis B and C testing	Hepatitis	WHO	HIV	Guideline	Link	2017	1	1	1	1	1	1			1	1																	Hepatitis		Further studies are needed in different settings and populations to establish frequency, severity and predictors of HBV reactivation during or after direct-acting antiviral (drug) (DAA) therapy in HBV/HCV coinfected patients.				1
	427	WHO guidelines on hepatitis B and C testing	Hepatitis	WHO	HIV	Guideline	Link	2017	1	1	1	1	1	1			1	1																	Hepatitis		Larger diagnostic accuracy and validation studies should be conducted on the use of dried blood spot (DBS) specimens for serology and nucleic acid testing (NAT) with optimal assay cut-offs, and across a range of storage and transport conditions common in the field (i.e. no cold chain, high and low humidity). This should also include additional studies in HIV-coinfected patients.				1
	428	WHO guidelines on hepatitis B and C testing	Hepatitis	WHO	HIV	Guideline	Link	2017	1	1	1	1	1	1			1	1																	Hepatitis		The optimal preparation of dried blood spot (DBS) specimens prior to analysis should be studied. This includes differences between capillary versus venous blood, most appropriate volume of capillary whole blood and best type of filter paper to be used.				1
	429	WHO guidelines on hepatitis B and C testing	Hepatitis	WHO	HIV	Guideline	Link	2017	1	1	1	1	1	1			1	1																	Hepatitis		The use of dried blood spot (DBS) should be validated for monitoring of treatment response and HCV test of cure (SVR at 12 or 24 weeks) post direct-acting antiviral (DAA) therapy, including threshold for detection. This includes validation of the rate of degradation of HCV RNA and detectability when stored at ambient temperatures and high humidity for different time periods.				1
	430	WHO guidelines on hepatitis B and C testing	Hepatitis	WHO	HIV	Guideline	Link	2017	1	1	1	1	1	1			1	1																	Hepatitis		The diagnostic performance and impact on linkage to care of one dried blood spot (DBS) specimen card for serology and nucleic acid testing (NAT) should be compared with POC HCV RNA NAT or hepatitis C virus core antigen (HCVcAg) technologies in different settings, including mobile and outreach testing programmes and in prisons.				1
	431	WHO guidelines on hepatitis B and C testing	Hepatitis	WHO	HIV	Guideline	Link	2017	1	1	1	1	1	1			1	1																	Hepatitis		There is a need for studies evaluating the effectiveness, costs and cost–effectiveness of packages of different interventions and combinations of interventions to optimize engagement and retention, and treatment outcomes for people living with HBV and HCV along the continuum of care, especially in LMICs.					1
	432	Consolidated guidelines on the use of antiretroviral drugs for treating and preventing HIV infection	HIV AIDS	WHO	HIV	Guideline	Link	2013	1		1					1	1	1			1														HIV AIDS	Initiating ARV in adults and adolescents	Further research is required to determine more fully the clinical benefits and disadvantages of earlier ART initiation, especially in key populations.					1
	433	Consolidated guidelines on the use of antiretroviral drugs for treating and preventing HIV infection	HIV AIDS	WHO	HIV	Guideline	Link	2013	1		1					1	1	1			1														HIV AIDS	Initiating ARV in adults and adolescents	Assessing the incidence of severe adverse events as a result of increased exposure to ART					1
	434	Consolidated guidelines on the use of antiretroviral drugs for treating and preventing HIV infection	HIV AIDS	WHO	HIV	Guideline	Link	2013	1		1					1	1	1			1														HIV AIDS	Initiating ARV in adults and adolescents	Assessing ART acceptability, uptake, adherence and long-term retention in care for people who initiate ART at higher CD4 counts					1
	435	Consolidated guidelines on the use of antiretroviral drugs for treating and preventing HIV infection	HIV AIDS	WHO	HIV	Guideline	Link	2013	1		1					1	1	1			1														HIV AIDS	When to start ART in pregnant and breastfeeding women	ARV toxicity. Better data are needed on mothers’ health outcomes, pregnancy outcomes (such as stillbirth, low birth weight and prematurity) birth defects and health outcomes for infants and young children	1
	436	Consolidated guidelines on the use of antiretroviral drugs for treating and preventing HIV infection	HIV AIDS	WHO	HIV	Guideline	Link	2013	1		1					1	1	1			1														HIV AIDS	When to start ART in pregnant and breastfeeding women	Maternal and child health outcomes. Research is needed to better define the long-term outcomes in terms of both mother-to-child transmission at the end of breastfeeding and maternal health. Assessments of long-term outcomes with maternal ART are critical to measure final transmission rates at the end of breastfeeding and HIV-free survival; the health of the mother and children infected or uninfec…					1
	437	Consolidated guidelines on the use of antiretroviral drugs for treating and preventing HIV infection	HIV AIDS	WHO	HIV	Guideline	Link	2013	1		1					1	1	1			1														HIV AIDS		Assessment of short-term outcomes (such as impact on early mother-to-child transmission rates, which are now commonly measured at six weeks) are needed.					1
	438	Consolidated guidelines on the use of antiretroviral drugs for treating and preventing HIV infection	HIV AIDS	WHO	HIV	Guideline	Link	2013	1		1					1	1	1			1														HIV AIDS	When to start ART in pregnant and breastfeeding women	Adherence and retention. Research is needed to determine how to optimize acceptability, adherence and retention on ART in pregnant and breastfeeding women, including among the women initiating lifelong ART who do not meet current eligibility criteria for their own health. Interventions to improve adherence to postnatal ARV drugs and breastfeeding and whether initiating lifelong ART in all pregnan…				1
	439	Consolidated guidelines on the use of antiretroviral drugs for treating and preventing HIV infection	HIV AIDS	WHO	HIV	Guideline	Link	2013	1		1					1	1	1			1														HIV AIDS	When to start ART in pregnant and breastfeeding women	Research is also needed on health systems and community interventions to optimize lifelong ART for pregnant and breastfeeding women with HIV				1
	440	Consolidated guidelines on the use of antiretroviral drugs for treating and preventing HIV infection	HIV AIDS	WHO	HIV	Guideline	Link	2013	1		1					1	1	1			1														HIV AIDS	When to start ART in pregnant and breastfeeding women	Potential impact of different ART initiation strategies in different populations.					1
	441	Consolidated guidelines on the use of antiretroviral drugs for treating and preventing HIV infection	HIV AIDS	WHO	HIV	Guideline	Link	2013	1		1					1	1	1			1														HIV AIDS	ARV drugs and Duration of Breastfeeding	The risk of postpartum transmission in the context of ART, with variable duration of breastfeeding and different programme settings;					1
	442	Consolidated guidelines on the use of antiretroviral drugs for treating and preventing HIV infection	HIV AIDS	WHO	HIV	Guideline	Link	2013	1		1					1	1	1			1														HIV AIDS	ARV drugs and Duration of Breastfeeding	Short- and long-term infant health outcomes related to prolonged, low-dose exposure to ARV drugs (especially EFV and TDF) through breast-milk, including neurodevelopmental outcomes, nutritional status (including micronutrients), bone metabolism and growth; and					1
	443	Consolidated guidelines on the use of antiretroviral drugs for treating and preventing HIV infection	HIV AIDS	WHO	HIV	Guideline	Link	2013	1		1					1	1	1			1														HIV AIDS	When to start ARV in children	More data are needed to define potential clinical benefits and the impact of initiating ART early on morbidity for children younger than five years as well as immunological response and virological response over time					1
	444	Consolidated guidelines on the use of antiretroviral drugs for treating and preventing HIV infection	HIV AIDS	WHO	HIV	Guideline	Link	2013	1		1					1	1	1			1														HIV AIDS	When to start ARV in children	The impact of initiating ART earlier on retention, adherence and potential HIV drug resistance among children with less advanced disease needs to be investigated further					1
	445	Consolidated guidelines on the use of antiretroviral drugs for treating and preventing HIV infection	HIV AIDS	WHO	HIV	Guideline	Link	2013	1		1					1	1	1			1														HIV AIDS	When to start ARV in children	Data are also needed to inform the optimal approach to initiating ART in children co-infected with HBV.				1
	446	Consolidated guidelines on the use of antiretroviral drugs for treating and preventing HIV infection	HIV AIDS	WHO	HIV	Guideline	Link	2013	1		1					1	1	1			1														HIV AIDS	Maternal and infant ARV prophylaxis	Surveillance of ARV drug toxicity. Research is needed to continue to evaluate both the short- and long-term effects of EFV, TDF and other ARV drugs on pregnant and breastfeeding women, fetuses and children, including monitoring for birth defects and other adverse pregnancy outcomes and evaluating the renal and bone effects of TDF on both the woman and HIV-exposed infant.					1
	447	Consolidated guidelines on the use of antiretroviral drugs for treating and preventing HIV infection	HIV AIDS	WHO	HIV	Guideline	Link	2013	1		1					1	1	1			1														HIV AIDS	Maternal and infant ARV prophylaxis	Acceptability of EFV as first-line ART. The level of intolerance to EFV and whether switching to an alternative first-line regimen is necessary needs to be studied further					1
	448	Consolidated guidelines on the use of antiretroviral drugs for treating and preventing HIV infection	HIV AIDS	WHO	HIV	Guideline	Link	2013	1		1					1	1	1			1														HIV AIDS	Maternal and infant ARV prophylaxis	Ways to support alternative first-line regimens in programme settings for pregnant and breastfeeding women.				1
	449	Consolidated guidelines on the use of antiretroviral drugs for treating and preventing HIV infection	HIV AIDS	WHO	HIV	Guideline	Link	2013	1		1					1	1	1			1														HIV AIDS	Maternal and infant ARV prophylaxis	Infant prophylaxis. Better data are needed on the optimal duration of infant prophylaxis when mothers receive ART, especially if the mother starts ART late in pregnancy or during the postpartum period and hence is not virally suppressed at the time of delivery or when breastfeeding begins					1
	450	Consolidated guidelines on the use of antiretroviral drugs for treating and preventing HIV infection	HIV AIDS	WHO	HIV	Guideline	Link	2013	1		1					1	1	1			1														HIV AIDS	Maternal and infant ARV prophylaxis	NVP formulations that are improved and easier to administer are needed to facilitate drug administration to neonates and infants			1			1
	451	Consolidated guidelines on the use of antiretroviral drugs for treating and preventing HIV infection	HIV AIDS	WHO	HIV	Guideline	Link	2013	1		1					1	1	1			1														HIV AIDS	Maternal and infant ARV prophylaxis	It is important to determine the extent to which perinatal HIV exposure is missed antenatally and the extent of maternal seroconversion	1
	452	Consolidated guidelines on the use of antiretroviral drugs for treating and preventing HIV infection	HIV AIDS	WHO	HIV	Guideline	Link	2013	1		1					1	1	1			1														HIV AIDS	Maternal and infant ARV prophylaxis	Appropriate strategies for postpartum screening of infants for HIV exposure				1
	453	Consolidated guidelines on the use of antiretroviral drugs for treating and preventing HIV infection	HIV AIDS	WHO	HIV	Guideline	Link	2013	1		1					1	1	1			1														HIV AIDS	Maternal and infant ARV prophylaxis	Optimal testing and prophylaxis strategies.				1
	454	Consolidated guidelines on the use of antiretroviral drugs for treating and preventing HIV infection	HIV AIDS	WHO	HIV	Guideline	Link	2013	1		1					1	1	1			1														HIV AIDS	Maternal and infant ARV prophylaxis	Because of the prolonged half-life of EFV (and NVP), suddenly stopping an NNRTI-based regimen risks developing NNRTI resistance. For women who choose to or must stop EFV-based ART because of toxicity or other conditions, more data are needed to determine whether an NRTI “tail” coverage is needed to reduce this risk.					1
	455	Consolidated guidelines on the use of antiretroviral drugs for treating and preventing HIV infection	HIV AIDS	WHO	HIV	Guideline	Link	2013	1		1					1	1	1			1														HIV AIDS	First Line ARV for children younger than 3	The long-term efficacy and safety of TDF, ABC and EFV and the recommended combination need further investigation.					1
	456	Consolidated guidelines on the use of antiretroviral drugs for treating and preventing HIV infection	HIV AIDS	WHO	HIV	Guideline	Link	2013	1		1					1	1	1			1														HIV AIDS	First Line ARV for children younger than 4	More data are needed on the bone, growth and renal toxicity profiles of TDF in children and adolescents, especially in the context of malnutrition and stunting		1
	457	Consolidated guidelines on the use of antiretroviral drugs for treating and preventing HIV infection	HIV AIDS	WHO	HIV	Guideline	Link	2013	1		1					1	1	1			1														HIV AIDS	First Line ARV for children younger than 5	Similarly, adverse events associated with EFV during adolescence, such as central nervous system effects, require investigation to ensure safe harmonization with adult treatment regimens					1
	458	Consolidated guidelines on the use of antiretroviral drugs for treating and preventing HIV infection	HIV AIDS	WHO	HIV	Guideline	Link	2013	1		1					1	1	1			1														HIV AIDS	First Line ARV for children younger than 6	Better understanding of the frequency and clinical relevance of these toxicities.	1
	459	Consolidated guidelines on the use of antiretroviral drugs for treating and preventing HIV infection	HIV AIDS	WHO	HIV	Guideline	Link	2013	1		1					1	1	1			1														HIV AIDS	Monitoring TDR toxicity	More data are needed on how to best monitor renal function in people using TDF-containing regimens (whether toxicity monitoring should be routine or targeted in high-risk groups, with alternative drugs for high-risk people).				1
	460	Consolidated guidelines on the use of antiretroviral drugs for treating and preventing HIV infection	HIV AIDS	WHO	HIV	Guideline	Link	2013	1		1					1	1	1			1														HIV AIDS	Monitoring TDR toxicity	More data are needed to understand the frequency and clinical relevance of reduced bone mineral density in children	1
	461	Consolidated guidelines on the use of antiretroviral drugs for treating and preventing HIV infection	HIV AIDS	WHO	HIV	Guideline	Link	2013	1		1					1	1	1			1														HIV AIDS	Monitoring TDR toxicity	More accurate and affordable methods to monitor bone toxicity should be identified for this specific population.			1					1
	462	Consolidated guidelines on the use of antiretroviral drugs for treating and preventing HIV infection	HIV AIDS	WHO	HIV	Guideline	Link	2013	1		1					1	1	1			1														HIV AIDS	What ART regiment to switch to	Further investigation is needed of the role of DRV in second- and third-line regimens (optimal dosing in adults and children, once versus twice daily, fixed-dose combinations with other boosting agents and integrase inhibitors and sequencing strategies)					1
	463	Consolidated guidelines on the use of antiretroviral drugs for treating and preventing HIV infection	HIV AIDS	WHO	HIV	Guideline	Link	2013	1		1					1	1	1			1														HIV AIDS	What ART regiment to switch to	The potential of including rifabutin as part of fixed-dose combinations for TB treatment also needs to be explored.			1			1
	464	Consolidated guidelines on the use of antiretroviral drugs for treating and preventing HIV infection	HIV AIDS	WHO	HIV	Guideline	Link	2013	1		1					1	1	1			1														HIV AIDS	Second line ART for children	More evidence is needed to inform the choice of second-line regimens for young children for whom an LPV/r-based first-line regimen has failed					1
	465	Consolidated guidelines on the use of antiretroviral drugs for treating and preventing HIV infection	HIV AIDS	WHO	HIV	Guideline	Link	2013	1		1					1	1	1			1														HIV AIDS	Second line ART for children	Validation studies to assess simplified dosing for ATV/r and DRV/r fixed-dose combinations are critical to ensure future effective alternatives. Innovative second-line strategies such as PI + integrase inhibitors or induction and maintenance using PI/r monotherapy among children should also be investigated.					1
	466	Consolidated guidelines on the use of antiretroviral drugs for treating and preventing HIV infection	HIV AIDS	WHO	HIV	Guideline	Link	2013	1		1					1	1	1			1														HIV AIDS		More information to guide second- and third-line ART for resource limited settings				1
	467	Consolidated guidelines on the use of antiretroviral drugs for treating and preventing HIV infection	HIV AIDS	WHO	HIV	Guideline	Link	2013	1		1					1	1	1			1														HIV AIDS	Third line ART	Monitoring critical outcomes for people receiving second line ART,					1
	468	Consolidated guidelines on the use of antiretroviral drugs for treating and preventing HIV infection	HIV AIDS	WHO	HIV	Guideline	Link	2013	1		1					1	1	1			1														HIV AIDS		Developing heat-stable formulations of DRV/r.			1			1
	469	Consolidated guidelines on the use of antiretroviral drugs for treating and preventing HIV infection	HIV AIDS	WHO	HIV	Guideline	Link	2013	1		1					1	1	1			1														HIV AIDS		Studying once-daily dosing for DRV/r and RAL as an alternative to NRTI based regimens in second-line ART					1
	470	Consolidated guidelines on the use of antiretroviral drugs for treating and preventing HIV infection	HIV AIDS	WHO	HIV	Guideline	Link	2013	1		1					1	1	1			1														HIV AIDS	Third line ART	Pharmacovigilance research is needed, including studies on the long-term safety and potential drug–drug interactions with TB, malaria, hepatitis and opioid substitution therapy drugs					1
	471	Consolidated guidelines on the use of antiretroviral drugs for treating and preventing HIV infection	HIV AIDS	WHO	HIV	Guideline	Link	2013	1		1					1	1	1			1														HIV AIDS	Third line ART	As the epidemic matures in low- and middle-income countries, pilot studies are urgently needed on implementing third-line ART in settings with limited capacity and resources in the health system.				1
	472	Medical devices: managing the mismatch: an outcome of the priority medical devices project	Medical Device	WHO	EHT	Report	Link	2010	1	1	1	1	1					1			1							1	1						HIV AIDS	HIV/AIDS	The development of relatively simple diagnostic tests for early diagnosis of HIV infection in newborn infants and young children would contribute to improved targeted treatment for this group.			1					1
	473	Medical devices: managing the mismatch: an outcome of the priority medical devices project	Medical Device	WHO	EHT	Report	Link	2010	1	1	1	1	1					1			1							1	1						HIV AIDS	HIV/AIDS	The development of tests and/or testing algorithms to reliably measure HIV incidence in target populations could provide much needed critical information in a more efficient and affordable manner.	1
	474	Medical devices: managing the mismatch: an outcome of the priority medical devices project	Medical Device	WHO	EHT	Report	Link	2010	1	1	1	1	1					1			1							1	1						HIV AIDS	HIV/AIDS	Easier viral load detection, which currently is difficult to perform other than in well-equipped reference centres.			1					1
	475	Medical devices: managing the mismatch: an outcome of the priority medical devices project	Medical Device	WHO	EHT	Report	Link	2010	1	1	1	1	1					1			1							1	1						HIV AIDS	HIV/AIDS	Less expensive CD4 test. Development of affordable and easy-to-operate CD4 and viral load technologies is therefore required. Such technologies should be easily transportable and adapted to resource-limited settings (e.g. efficacious in hot, humid environments).			1					1
	476	Stakeholder Consultation on Priority Implementation Research to Inform Development of WHO Normative Guidance on Topical Pre-exposure Prophylaxis, March 2014	HIV AIDS	WHO	RHR	Research Prioritization	Link	2014	1	1	1	1		1	1	1	1											1	1						HIV AIDS		Define the core service package to deliver tenofovir gel and dapivirine ring safely and appropriately.				1
	477	Stakeholder Consultation on Priority Implementation Research to Inform Development of WHO Normative Guidance on Topical Pre-exposure Prophylaxis, March 2014	HIV AIDS	WHO	RHR	Research Prioritization	Link	2014	1	1	1	1		1	1	1	1											1	1						HIV AIDS		Determine how best to provide topical PrEP to adolescents and young women (ages 15-24).				1
	478	Stakeholder Consultation on Priority Implementation Research to Inform Development of WHO Normative Guidance on Topical Pre-exposure Prophylaxis, March 2014	HIV AIDS	WHO	RHR	Research Prioritization	Link	2014	1	1	1	1		1	1	1	1											1	1						HIV AIDS		Tools to support consistent product use.				1
	479	Stakeholder Consultation on Priority Implementation Research to Inform Development of WHO Normative Guidance on Topical Pre-exposure Prophylaxis, March 2014	HIV AIDS	WHO	RHR	Research Prioritization	Link	2014	1	1	1	1		1	1	1	1											1	1						HIV AIDS		Evaluation of adherence support and counselling models, frequency of HIV retesting and product resupply, and service delivery settings.					1
	480	Stakeholder Consultation on Priority Implementation Research to Inform Development of WHO Normative Guidance on Topical Pre-exposure Prophylaxis, March 2014	HIV AIDS	WHO	RHR	Research Prioritization	Link	2014	1	1	1	1		1	1	1	1											1	1						HIV AIDS		Develop, test, and adapt provider training materials.				1
	481	Stakeholder Consultation on Priority Implementation Research to Inform Development of WHO Normative Guidance on Topical Pre-exposure Prophylaxis, March 2014	HIV AIDS	WHO	RHR	Research Prioritization	Link	2014	1	1	1	1		1	1	1	1											1	1						HIV AIDS		Develop and test practical tools for screening potential users that can be used by providers and women themselves to help identify those at high risk of HIV, those likely to adhere to product use, and other approaches for defining users.				1
	482	Guideline on when to start antiretroviral therapy and on pre-exposure prophylaxis for HIV (Annex 2)	HIV AIDS	WHO	HIV	Guideline	Link	2015	1	1	1	1	1	1			1	1																	HIV AIDS		Randomized controlled trials of option B (providing ART during pregnancy and breastfeeding to women who are otherwise not eligible for ART) and option B+ (providing lifelong ART to all pregnant and breastfeeding women living with HIV regardless of CD4 count or clinical stage)				1
	483	Guideline on when to start antiretroviral therapy and on pre-exposure prophylaxis for HIV (Annex 2)	HIV AIDS	WHO	HIV	Guideline	Link	2015	1	1	1	1	1	1			1	1																	HIV AIDS		Implementation research evaluating the real-world effectiveness of option B+ (providing lifelong ART to all pregnant and breastfeeding women living with HIV regardless of CD4 count or clinical stage)				1
	484	Guideline on when to start antiretroviral therapy and on pre-exposure prophylaxis for HIV (Annex 2)	HIV AIDS	WHO	HIV	Guideline	Link	2015	1	1	1	1	1	1			1	1																	HIV AIDS		Comparing co-location and integration of ART within maternal, newborn and child health services versus referral of women to ART programmes. Which is better for women and improves retention? What is the right time after delivery to make that referral?				1
	485	Guideline on when to start antiretroviral therapy and on pre-exposure prophylaxis for HIV (Annex 2)	HIV AIDS	WHO	HIV	Guideline	Link	2015	1	1	1	1	1	1			1	1																	HIV AIDS		Health benefits for women resulting from starting treatment for life on high CD4 counts, especially for younger women				1
	486	Guideline on when to start antiretroviral therapy and on pre-exposure prophylaxis for HIV (Annex 2)	HIV AIDS	WHO	HIV	Guideline	Link	2015	1	1	1	1	1	1			1	1																	HIV AIDS		Health implications for women stopping and starting treatment with each pregnancy (on high CD4 counts), especially for younger women				1
	487	Guideline on when to start antiretroviral therapy and on pre-exposure prophylaxis for HIV (Annex 2)	HIV AIDS	WHO	HIV	Guideline	Link	2015	1	1	1	1	1	1			1	1																	HIV AIDS		Implications for nutrition and mortality through allowing breastfeeding for one year instead of six months				1
	488	Guideline on when to start antiretroviral therapy and on pre-exposure prophylaxis for HIV (Annex 2)	HIV AIDS	WHO	HIV	Guideline	Link	2015	1	1	1	1	1	1			1	1																	HIV AIDS		Barriers to uptake of option B+ (providing lifelong ART to all pregnant and breastfeeding women living with HIV regardless of CD4 count or clinical stage) and solutions				1
	489	Guideline on when to start antiretroviral therapy and on pre-exposure prophylaxis for HIV (Annex 2)	HIV AIDS	WHO	HIV	Guideline	Link	2015	1	1	1	1	1	1			1	1																	HIV AIDS		Studies in key populations and pregnant adolescents to determine optimal priority interventions				1
	490	Guideline on when to start antiretroviral therapy and on pre-exposure prophylaxis for HIV (Annex 2)	HIV AIDS	WHO	HIV	Guideline	Link	2015	1	1	1	1	1	1			1	1																	HIV AIDS		Implementation science on interventions to improve timely uptake and retention along the ART cascade.				1
	491	Guideline on when to start antiretroviral therapy and on pre-exposure prophylaxis for HIV (Annex 2)	HIV AIDS	WHO	HIV	Guideline	Link	2015	1	1	1	1	1	1			1	1																	HIV AIDS		More evidence on the clinical impact and size effect of benefits for ART use among people with CD4 >500 cells/mm3 .				1
	492	Guideline on when to start antiretroviral therapy and on pre-exposure prophylaxis for HIV (Annex 2)	HIV AIDS	WHO	HIV	Guideline	Link	2015	1	1	1	1	1	1			1	1																	HIV AIDS		Public domain reporting of serious harm for initial combined ART studies is limited. Insufficient data exist to determine whether particular ART drugs or regimens are associated with the most serious types of harm.				1
	493	Guideline on when to start antiretroviral therapy and on pre-exposure prophylaxis for HIV (Annex 2)	HIV AIDS	WHO	HIV	Guideline	Link	2015	1	1	1	1	1	1			1	1																	HIV AIDS		The implications of earlier ART initiation in terms of adherence and retention in care need to be better understood.				1
	494	Guideline on when to start antiretroviral therapy and on pre-exposure prophylaxis for HIV (Annex 2)	HIV AIDS	WHO	HIV	Guideline	Link	2015	1	1	1	1	1	1			1	1																	HIV AIDS		The impact of earlier initiation on health services in the context of decentralization and task-shifting needs to be monitored and documented.				1
	495	Guideline on when to start antiretroviral therapy and on pre-exposure prophylaxis for HIV (Annex 2)	HIV AIDS	WHO	HIV	Guideline	Link	2015	1	1	1	1	1	1			1	1																	HIV AIDS		Use of other markers (albumin, CD4/CD8, CD8) as predictors of AIDS and non-AIDS-related morbidity and mortality.		1
	496	Guideline on when to start antiretroviral therapy and on pre-exposure prophylaxis for HIV (Annex 2)	HIV AIDS	WHO	HIV	Guideline	Link	2015	1	1	1	1	1	1			1	1																	HIV AIDS		WHO needs to prepare tools to assist countries in the decision on setting priorities and phased implementation of these recommendations considering clinical, epidemiological and programmatic parameters.				1
	497	HIV TREATMENT AND CARE: What's new in adolescent treatment and care: fact sheet	HIV AIDS	WHO	HIV	Report	Link	2015																											HIV AIDS		Age disaggregation of existing cohort and surveillance data to improve understanding of adolescent-specific issues and needs.	1
	498	HIV TREATMENT AND CARE: What's new in adolescent treatment and care: fact sheet	HIV AIDS	WHO	HIV	Report	Link	2015																											HIV AIDS		Understanding of the implementation of adolescent-friendly health services (AFHS) at a programmatic level and the cost effectiveness of AHFS approaches in HIV services in low resource settings.				1
	499	HIV TREATMENT AND CARE: What's new in adolescent treatment and care: fact sheet	HIV AIDS	WHO	HIV	Report	Link	2015																											HIV AIDS		Impact of training providers and peer interventions.				1
	500	HIV TREATMENT AND CARE: What's new in adolescent treatment and care: fact sheet	HIV AIDS	WHO	HIV	Report	Link	2015																											HIV AIDS		Bone, growth and renal toxicity profiles of TDF in adolescents, especially in the context of malnutrition and delays in growth and development (i.e. puberty).	1
	501	HIV TREATMENT AND CARE: What's new in adolescent treatment and care: fact sheet	HIV AIDS	WHO	HIV	Report	Link	2015																											HIV AIDS		Development of long-acting formulations of existing and newer compounds.			1			1
	502	HIV TREATMENT AND CARE: What's new in adolescent treatment and care: fact sheet	HIV AIDS	WHO	HIV	Report	Link	2015																											HIV AIDS		Interventions to support onward disclosure, improve treatment literacy and mental health.				1
	503	Transgender people and HIV	HIV AIDS	WHO	HIV	Report	Link	2015																											HIV AIDS		mapping and population size estimates of transgender populations in a way that protects safety and confidentiality;	1
	504	Transgender people and HIV	HIV AIDS	WHO	HIV	Report	Link	2015																											HIV AIDS		how to assess transgender status in epidemiologic surveillance and data collection systems;	1
	505	Transgender people and HIV	HIV AIDS	WHO	HIV	Report	Link	2015																											HIV AIDS		obtaining an adequate sample size and disaggregating data by gender identify in key populations studies;	1
	506	Transgender people and HIV	HIV AIDS	WHO	HIV	Report	Link	2015																											HIV AIDS		implementation research on biomedical interventions, such as PrEP and early ART, as part of a comprehensive package of evidence-based prevention interventions for transgender people;				1
	507	Transgender people and HIV	HIV AIDS	WHO	HIV	Report	Link	2015																											HIV AIDS		HIV risk among transgender people who do not identify on a gender binary;	1
	508	Transgender people and HIV	HIV AIDS	WHO	HIV	Report	Link	2015																											HIV AIDS		HIV risk among transgender men who have sex with men, which may be higher than for other men who have sex with men;	1
	509	Transgender people and HIV	HIV AIDS	WHO	HIV	Report	Link	2015																											HIV AIDS		improving understanding of appropriate HIV prevention, treatment and care options for transgender people, taking into consideration and engaging with the diversity within transgender communities;				1
	510	Transgender people and HIV	HIV AIDS	WHO	HIV	Report	Link	2015																											HIV AIDS		the effects of hormones commonly used by transgender people on HIV acquisition, transmission and treatment;		1
	511	Transgender people and HIV	HIV AIDS	WHO	HIV	Report	Link	2015																											HIV AIDS		operational research to develop transgender-specific service delivery models in various settings as suited to local contexts.				1
	512	Consolidated Guidelines on the Use of Antiretroviral Drugs for Treating and Preventing HIV Infection 2016 Recommendations for a Public Health Approach Second Edition	HIV AIDS	WHO	HIV	Guideline	Link	2016	1	1	1	1	1	1	1	1	1	1																	HIV AIDS		The optimal timing for the first virological test to diagnose HIV in HIV-exposed infants requires further investigation in the context of broader exposure to maternal ART and multidrug postnatal prophylaxis.				1
	513	Consolidated Guidelines on the Use of Antiretroviral Drugs for Treating and Preventing HIV Infection 2016 Recommendations for a Public Health Approach Second Edition	HIV AIDS	WHO	HIV	Guideline	Link	2016	1	1	1	1	1	1	1	1	1	1																	HIV AIDS		Similarly, more experience and data are needed to assess the impact of adding virological testing at birth on the successful initiation of newborn ART, infant outcomes and uptake of virological testing at 6 weeks.				1
	514	Consolidated Guidelines on the Use of Antiretroviral Drugs for Treating and Preventing HIV Infection 2016 Recommendations for a Public Health Approach Second Edition	HIV AIDS	WHO	HIV	Guideline	Link	2016	1	1	1	1	1	1	1	1	1	1																	HIV AIDS		The feasibility and acceptability of virological testing at birth also need to be further explored in the context of national programmes at different prevalence settings and in different epidemic contexts.				1
	515	Consolidated Guidelines on the Use of Antiretroviral Drugs for Treating and Preventing HIV Infection 2016 Recommendations for a Public Health Approach Second Edition	HIV AIDS	WHO	HIV	Guideline	Link	2016	1	1	1	1	1	1	1	1	1	1																	HIV AIDS		Field evaluations of commercially available point-of-care technologies are also needed to confirm the accuracy of results and the strategic placement of this technology within national programmes.				1
	516	Consolidated Guidelines on the Use of Antiretroviral Drugs for Treating and Preventing HIV Infection 2016 Recommendations for a Public Health Approach Second Edition	HIV AIDS	WHO	HIV	Guideline	Link	2016	1	1	1	1	1	1	1	1	1	1																	HIV AIDS		In addition, further investigations are required to assess the impact of using point-of-care early infant diagnosis (EID) on patient management, treatment and infant outcomes. The frequency of testing during breastfeeding and weaning should be explored to enhance early diagnosis in this period.				1
	517	Consolidated Guidelines on the Use of Antiretroviral Drugs for Treating and Preventing HIV Infection 2016 Recommendations for a Public Health Approach Second Edition	HIV AIDS	WHO	HIV	Guideline	Link	2016	1	1	1	1	1	1	1	1	1	1																	HIV AIDS		Additional research is needed on how to support adherence, especially for adolescents, young women and transgender people. Such research should generate practical knowledge and skills through implementation.				1
	518	Consolidated Guidelines on the Use of Antiretroviral Drugs for Treating and Preventing HIV Infection 2016 Recommendations for a Public Health Approach Second Edition	HIV AIDS	WHO	HIV	Guideline	Link	2016	1	1	1	1	1	1	1	1	1	1																	HIV AIDS		Surveillance of large-scale use of PrEP could identify rare but important clinical adverse events. For outcomes with few events (drug resistance and reproductive health outcomes), active surveillance during PrEP scale-up is warranted.					1
	519	Consolidated Guidelines on the Use of Antiretroviral Drugs for Treating and Preventing HIV Infection 2016 Recommendations for a Public Health Approach Second Edition	HIV AIDS	WHO	HIV	Guideline	Link	2016	1	1	1	1	1	1	1	1	1	1																	HIV AIDS		The impact of PrEP on sexual practices may vary according to social and cultural contexts. The implementation of PrEP in diverse situations will provide opportunities for understanding how PrEP influences sexual practices, which may include improved sexual health and emotional well-being, reduced stigma and discrimination against people living with HIV or increased use of other HIV prevention met…				1
	520	Consolidated Guidelines on the Use of Antiretroviral Drugs for Treating and Preventing HIV Infection 2016 Recommendations for a Public Health Approach Second Edition	HIV AIDS	WHO	HIV	Guideline	Link	2016	1	1	1	1	1	1	1	1	1	1																	HIV AIDS		The role of gender norms may also influence the uptake of prevention and treatment services, including PrEP, and could be a useful focus for qualitative implementation research.				1
	521	Consolidated Guidelines on the Use of Antiretroviral Drugs for Treating and Preventing HIV Infection 2016 Recommendations for a Public Health Approach Second Edition	HIV AIDS	WHO	HIV	Guideline	Link	2016	1	1	1	1	1	1	1	1	1	1																	HIV AIDS		How best to adapt PrEP recommendations to diverse and changing sexual practices is an important focus for further implementation research.				1
	522	Consolidated Guidelines on the Use of Antiretroviral Drugs for Treating and Preventing HIV Infection 2016 Recommendations for a Public Health Approach Second Edition	HIV AIDS	WHO	HIV	Guideline	Link	2016	1	1	1	1	1	1	1	1	1	1																	HIV AIDS		Implementation research for minimizing costs should include evaluation of strategies that do not compromise the safety, effectiveness or quality of the information provided to prospective PrEP users.				1
	523	Consolidated Guidelines on the Use of Antiretroviral Drugs for Treating and Preventing HIV Infection 2016 Recommendations for a Public Health Approach Second Edition	HIV AIDS	WHO	HIV	Guideline	Link	2016	1	1	1	1	1	1	1	1	1	1																	HIV AIDS		Research is needed to determine whether HIV status and renal function can be monitored less frequently without increasing the risk of adverse clinical outcomes.				1
	524	Consolidated Guidelines on the Use of Antiretroviral Drugs for Treating and Preventing HIV Infection 2016 Recommendations for a Public Health Approach Second Edition	HIV AIDS	WHO	HIV	Guideline	Link	2016	1	1	1	1	1	1	1	1	1	1																	HIV AIDS		Optimal recommendations for starting and stopping PrEP to maximize use during periods of substantial risk would decrease medication requirements and increase the impact on HIV transmission.				1
	525	Consolidated Guidelines on the Use of Antiretroviral Drugs for Treating and Preventing HIV Infection 2016 Recommendations for a Public Health Approach Second Edition	HIV AIDS	WHO	HIV	Guideline	Link	2016	1	1	1	1	1	1	1	1	1	1																	HIV AIDS		Additional research is needed on how best to integrate PrEP with other services.				1
	526	Consolidated Guidelines on the Use of Antiretroviral Drugs for Treating and Preventing HIV Infection 2016 Recommendations for a Public Health Approach Second Edition	HIV AIDS	WHO	HIV	Guideline	Link	2016	1	1	1	1	1	1	1	1	1	1																	HIV AIDS		Assessing the incidence of short- and long-term severe adverse events as a result of increased exposure to ART.					1
	527	Consolidated Guidelines on the Use of Antiretroviral Drugs for Treating and Preventing HIV Infection 2016 Recommendations for a Public Health Approach Second Edition	HIV AIDS	WHO	HIV	Guideline	Link	2016	1	1	1	1	1	1	1	1	1	1																	HIV AIDS		Barriers to and enablers of adherence and long-term retention in care.				1
	528	Consolidated Guidelines on the Use of Antiretroviral Drugs for Treating and Preventing HIV Infection 2016 Recommendations for a Public Health Approach Second Edition	HIV AIDS	WHO	HIV	Guideline	Link	2016	1	1	1	1	1	1	1	1	1	1																	HIV AIDS		The impact of early initiation of ART on the cascade of care and the magnitude of the prevention benefit, especially among key populations and adolescents.				1
	529	Consolidated Guidelines on the Use of Antiretroviral Drugs for Treating and Preventing HIV Infection 2016 Recommendations for a Public Health Approach Second Edition	HIV AIDS	WHO	HIV	Guideline	Link	2016	1	1	1	1	1	1	1	1	1	1																	HIV AIDS		Over time, an increasing proportion of women living with HIV will already be on ART prior to conception. This provides an opportunity to understand the impact of this shift in the epidemic on rates of mother-to-child transmission as well as other pregnancy outcomes, including preterm delivery and low birth weight.				1
	530	Consolidated Guidelines on the Use of Antiretroviral Drugs for Treating and Preventing HIV Infection 2016 Recommendations for a Public Health Approach Second Edition	HIV AIDS	WHO	HIV	Guideline	Link	2016	1	1	1	1	1	1	1	1	1	1																	HIV AIDS		Implementation research is urgently needed to identify the drivers of poor outcomes among adolescents, to define how adolescent-friendly maternal and newborn health services should be provided and to develop specific strategies to improve retention in care.				1
	531	Consolidated Guidelines on the Use of Antiretroviral Drugs for Treating and Preventing HIV Infection 2016 Recommendations for a Public Health Approach Second Edition	HIV AIDS	WHO	HIV	Guideline	Link	2016	1	1	1	1	1	1	1	1	1	1																	HIV AIDS		Although ART during pregnancy and breastfeeding provides clear public health benefits in terms of maternal health and preventing transmission to the child, the possible effects of ART (especially preconception ART) on pregnancy outcome require future research.				1
	532	Consolidated Guidelines on the Use of Antiretroviral Drugs for Treating and Preventing HIV Infection 2016 Recommendations for a Public Health Approach Second Edition	HIV AIDS	WHO	HIV	Guideline	Link	2016	1	1	1	1	1	1	1	1	1	1																	HIV AIDS		How earlier ART initiation affects retention, adherence and selection of HIV drug resistance among adolescents with less advanced disease requires further investigation.				1
	533	Consolidated Guidelines on the Use of Antiretroviral Drugs for Treating and Preventing HIV Infection 2016 Recommendations for a Public Health Approach Second Edition	HIV AIDS	WHO	HIV	Guideline	Link	2016	1	1	1	1	1	1	1	1	1	1																	HIV AIDS		Better-quality age disaggregation of existing cohort and surveillance data is also needed to improve understanding of adolescent-specific issues and needs.	1
	534	Consolidated Guidelines on the Use of Antiretroviral Drugs for Treating and Preventing HIV Infection 2016 Recommendations for a Public Health Approach Second Edition	HIV AIDS	WHO	HIV	Guideline	Link	2016	1	1	1	1	1	1	1	1	1	1																	HIV AIDS		How earlier ART affects retention, adherence and potential HIV drug resistance among children with less advanced disease requires further investigation.				1
	535	Consolidated Guidelines on the Use of Antiretroviral Drugs for Treating and Preventing HIV Infection 2016 Recommendations for a Public Health Approach Second Edition	HIV AIDS	WHO	HIV	Guideline	Link	2016	1	1	1	1	1	1	1	1	1	1																	HIV AIDS		Optimal service delivery models are also needed to ensure rapid identification of and ART initiation among HIV-infected infants and children as well as strategies to provide an integrated package of care to reduce overall child mortality.				1
	536	Consolidated Guidelines on the Use of Antiretroviral Drugs for Treating and Preventing HIV Infection 2016 Recommendations for a Public Health Approach Second Edition	HIV AIDS	WHO	HIV	Guideline	Link	2016	1	1	1	1	1	1	1	1	1	1																	HIV AIDS		Research gaps include questions addressing the optimal timing of initiation of ART in children living with HIV being treated for TB and patients with drug-resistant TB.				1
	537	Consolidated Guidelines on the Use of Antiretroviral Drugs for Treating and Preventing HIV Infection 2016 Recommendations for a Public Health Approach Second Edition	HIV AIDS	WHO	HIV	Guideline	Link	2016	1	1	1	1	1	1	1	1	1	1																	HIV AIDS		There is also a need for studies that compare the effect of starting ART within 2 weeks and from 2 weeks but within 8 weeks of TB treatment.				1
	538	Consolidated Guidelines on the Use of Antiretroviral Drugs for Treating and Preventing HIV Infection 2016 Recommendations for a Public Health Approach Second Edition	HIV AIDS	WHO	HIV	Guideline	Link	2016	1	1	1	1	1	1	1	1	1	1																	HIV AIDS		More research is also needed into the optimal timing of initiation of ART in adults and children with TB meningitis.				1
	539	Consolidated Guidelines on the Use of Antiretroviral Drugs for Treating and Preventing HIV Infection 2016 Recommendations for a Public Health Approach Second Edition	HIV AIDS	WHO	HIV	Guideline	Link	2016	1	1	1	1	1	1	1	1	1	1																	HIV AIDS		Further research is required to determine the safety of dolutegravir (DTG) and the efficacy of efavirenz (EFV) 400 mg/day in people with HIV/TB coinfection and in pregnant and breastfeeding women.				1
	540	Consolidated Guidelines on the Use of Antiretroviral Drugs for Treating and Preventing HIV Infection 2016 Recommendations for a Public Health Approach Second Edition	HIV AIDS	WHO	HIV	Guideline	Link	2016	1	1	1	1	1	1	1	1	1	1																	HIV AIDS		EFV exhibits significant genetic-based interindividual pharmacokinetic variability, which can make it challenging to undertake accurate pharmacokinetic/pharmacodynamic (pK/pD) analysis. There is a need to conduct this modelling in African and non-African populations and in people without the CYP2B6 genotype.				1
	541	Consolidated Guidelines on the Use of Antiretroviral Drugs for Treating and Preventing HIV Infection 2016 Recommendations for a Public Health Approach Second Edition	HIV AIDS	WHO	HIV	Guideline	Link	2016	1	1	1	1	1	1	1	1	1	1																	HIV AIDS		More data are needed on the bone, growth and renal toxicity profiles of tenofovir disoproxil fumarate (TDF) in adolescents, especially in the context of malnutrition and delays in growth and development (i.e. puberty).	1
	542	Consolidated Guidelines on the Use of Antiretroviral Drugs for Treating and Preventing HIV Infection 2016 Recommendations for a Public Health Approach Second Edition	HIV AIDS	WHO	HIV	Guideline	Link	2016	1	1	1	1	1	1	1	1	1	1																	HIV AIDS		Similarly, adverse events associated with efavirenz (EFV) during adolescence, such as CNS effects, require investigation to ensure safe harmonization with adult regimens.		1
	543	Consolidated Guidelines on the Use of Antiretroviral Drugs for Treating and Preventing HIV Infection 2016 Recommendations for a Public Health Approach Second Edition	HIV AIDS	WHO	HIV	Guideline	Link	2016	1	1	1	1	1	1	1	1	1	1																	HIV AIDS		Toxicity surveillance systems implemented alongside ART, particularly for new approaches such as DTG or low-dose EFV, can provide data to better understand the frequency and clinical relevance of toxicities.					1
	544	Consolidated Guidelines on the Use of Antiretroviral Drugs for Treating and Preventing HIV Infection 2016 Recommendations for a Public Health Approach Second Edition	HIV AIDS	WHO	HIV	Guideline	Link	2016	1	1	1	1	1	1	1	1	1	1																	HIV AIDS		In addition, pharmacokinetic studies to inform the development of better fixed-dose combinations (FDCs) and the introduction of newer, more potent and less toxic components, such as integrase strand transfer inhibitors (INSTIs) and tenofovir alafenamide fumarate (TAF), remain of critical importance for this population (adolescents).			1			1
	545	Consolidated Guidelines on the Use of Antiretroviral Drugs for Treating and Preventing HIV Infection 2016 Recommendations for a Public Health Approach Second Edition	HIV AIDS	WHO	HIV	Guideline	Link	2016	1	1	1	1	1	1	1	1	1	1																	HIV AIDS		In addition, implementation science research to evaluate the optimal definition of high risk in the context of universal maternal ART would be valuable.				1
	546	Consolidated Guidelines on the Use of Antiretroviral Drugs for Treating and Preventing HIV Infection 2016 Recommendations for a Public Health Approach Second Edition	HIV AIDS	WHO	HIV	Guideline	Link	2016	1	1	1	1	1	1	1	1	1	1																	HIV AIDS		Research into the use of alternative drugs for prophylaxis that are better tolerated and that may have greater efficacy for infant prophylaxis such as integrase strand transfer inhibitors (INSTIs) could also be considered.			1			1
	547	Consolidated Guidelines on the Use of Antiretroviral Drugs for Treating and Preventing HIV Infection 2016 Recommendations for a Public Health Approach Second Edition	HIV AIDS	WHO	HIV	Guideline	Link	2016	1	1	1	1	1	1	1	1	1	1																	HIV AIDS		The incident HIV infection rate among breastfeeding mothers in areas with a high prevalence of HIV infection is also required to determine the magnitude of this population and their particular risks.	1
	548	Consolidated Guidelines on the Use of Antiretroviral Drugs for Treating and Preventing HIV Infection 2016 Recommendations for a Public Health Approach Second Edition	HIV AIDS	WHO	HIV	Guideline	Link	2016	1	1	1	1	1	1	1	1	1	1																	HIV AIDS		Further studies are needed of short- and long-term infant health outcomes related to prolonged, low-dose exposure to ARV drugs (especially EFV and TDF) through breast milk, including neurodevelopmental outcomes, nutritional status (including micronutrients), bone metabolism and growth.		1
	549	Consolidated Guidelines on the Use of Antiretroviral Drugs for Treating and Preventing HIV Infection 2016 Recommendations for a Public Health Approach Second Edition	HIV AIDS	WHO	HIV	Guideline	Link	2016	1	1	1	1	1	1	1	1	1	1																	HIV AIDS		The penetration of ARVs into breast milk is incompletely understood, and pharmacological studies to determine the ratio of breast milk and maternal plasma – as well as infant plasma drug levels – are needed to better understand drug levels in breast milk and the “dose delivered” to the infant for many of the ARV drugs currently in use. Such data are required for each ARV drug, as these characteri…			1								1
	550	Consolidated Guidelines on the Use of Antiretroviral Drugs for Treating and Preventing HIV Infection 2016 Recommendations for a Public Health Approach Second Edition	HIV AIDS	WHO	HIV	Guideline	Link	2016	1	1	1	1	1	1	1	1	1	1																	HIV AIDS		Greater understanding is needed regarding the relationship between viral load and postnatal transmission risk according to whether the mother is on ART or not.		1
	551	Consolidated Guidelines on the Use of Antiretroviral Drugs for Treating and Preventing HIV Infection 2016 Recommendations for a Public Health Approach Second Edition	HIV AIDS	WHO	HIV	Guideline	Link	2016	1	1	1	1	1	1	1	1	1	1																	HIV AIDS		Research is also needed on interventions to improve retention in care and adherence to postnatal ARV drugs and breastfeeding.				1
	552	Consolidated Guidelines on the Use of Antiretroviral Drugs for Treating and Preventing HIV Infection 2016 Recommendations for a Public Health Approach Second Edition	HIV AIDS	WHO	HIV	Guideline	Link	2016	1	1	1	1	1	1	1	1	1	1																	HIV AIDS		Studies are also needed to establish which laboratory test(s) reliably detect TDF-related renal disorders and can be used as reference tests			1					1
	553	Consolidated Guidelines on the Use of Antiretroviral Drugs for Treating and Preventing HIV Infection 2016 Recommendations for a Public Health Approach Second Edition	HIV AIDS	WHO	HIV	Guideline	Link	2016	1	1	1	1	1	1	1	1	1	1																	HIV AIDS		More accurate and affordable methods to monitor bone toxicity are needed for paediatric and adolescent populations.				1
	554	Consolidated Guidelines on the Use of Antiretroviral Drugs for Treating and Preventing HIV Infection 2016 Recommendations for a Public Health Approach Second Edition	HIV AIDS	WHO	HIV	Guideline	Link	2016	1	1	1	1	1	1	1	1	1	1																	HIV AIDS		Research to optimize drug tolerability and safe use in children is crucially needed.				1
	555	Consolidated Guidelines on the Use of Antiretroviral Drugs for Treating and Preventing HIV Infection 2016 Recommendations for a Public Health Approach Second Edition	HIV AIDS	WHO	HIV	Guideline	Link	2016	1	1	1	1	1	1	1	1	1	1																	HIV AIDS		Implementation research is needed to assess newly available point-of-care creatinine clearance tools.				1
	556	Consolidated Guidelines on the Use of Antiretroviral Drugs for Treating and Preventing HIV Infection 2016 Recommendations for a Public Health Approach Second Edition	HIV AIDS	WHO	HIV	Guideline	Link	2016	1	1	1	1	1	1	1	1	1	1																	HIV AIDS		Toxicity profiles of integrase strand transfer inhibitors (INSTIs) need further exploration and surveillance in resource-limited settings, especially their association with hepatotoxicity, risk factors for severe reactions and use during pregnancy and breastfeeding. The risk of hepatotoxicity and adverse reactions when co-administered with other potentially hepatotoxic drugs to treat comorbiditie…				1
	557	Consolidated Guidelines on the Use of Antiretroviral Drugs for Treating and Preventing HIV Infection 2016 Recommendations for a Public Health Approach Second Edition	HIV AIDS	WHO	HIV	Guideline	Link	2016	1	1	1	1	1	1	1	1	1	1																	HIV AIDS		More data are needed on the presence of the HLA-B*5701 allele associated with abacavir (ABC) hypersensitivity reactions (HSRs), notably in children and in Asian populations.	1
	558	Consolidated Guidelines on the Use of Antiretroviral Drugs for Treating and Preventing HIV Infection 2016 Recommendations for a Public Health Approach Second Edition	HIV AIDS	WHO	HIV	Guideline	Link	2016	1	1	1	1	1	1	1	1	1	1																	HIV AIDS		There is a critical need for continuing active toxicity surveillance to accompany implementation of lifelong ART for pregnant and breastfeeding women.					1
	559	Consolidated Guidelines on the Use of Antiretroviral Drugs for Treating and Preventing HIV Infection 2016 Recommendations for a Public Health Approach Second Edition	HIV AIDS	WHO	HIV	Guideline	Link	2016	1	1	1	1	1	1	1	1	1	1																	HIV AIDS		Further research is needed to assess the extent and consequences of adverse pregnancy outcomes with preconception ART, whether there are differences by type of ART regimen and the ultimate effects on neonatal and infant mortality and to better understand the pathogenesis and determine whether there are potential interventions to reduce these outcomes.				1
	560	Consolidated Guidelines on the Use of Antiretroviral Drugs for Treating and Preventing HIV Infection 2016 Recommendations for a Public Health Approach Second Edition	HIV AIDS	WHO	HIV	Guideline	Link	2016	1	1	1	1	1	1	1	1	1	1																	HIV AIDS		More data are needed on the effects of in utero tenofovir disoproxil fumarate (TDF) exposure on infant bone development and growth and maternal toxicity.				1
	561	Consolidated Guidelines on the Use of Antiretroviral Drugs for Treating and Preventing HIV Infection 2016 Recommendations for a Public Health Approach Second Edition	HIV AIDS	WHO	HIV	Guideline	Link	2016	1	1	1	1	1	1	1	1	1	1																	HIV AIDS		More data are also needed to determine whether use of tenofovir disoproxil fumarate (TDF) during breastfeeding increases the normal bone mineral density loss observed during breastfeeding (lactation is associated with bone mineral density loss that stabilizes after lactation) and, more importantly, whether if accelerated loss of bone mineral density is found, it reverses when breastfeeding stops …				1
	562	Consolidated Guidelines on the Use of Antiretroviral Drugs for Treating and Preventing HIV Infection 2016 Recommendations for a Public Health Approach Second Edition	HIV AIDS	WHO	HIV	Guideline	Link	2016	1	1	1	1	1	1	1	1	1	1																	HIV AIDS		Additional research is required to better understand choice and sequencing strategies for protease inhibitor (PI) options in second- and third-line ART.				1
	563	Consolidated Guidelines on the Use of Antiretroviral Drugs for Treating and Preventing HIV Infection 2016 Recommendations for a Public Health Approach Second Edition	HIV AIDS	WHO	HIV	Guideline	Link	2016	1	1	1	1	1	1	1	1	1	1																	HIV AIDS		Further investigation is needed of the role of boosted darunavir (DRV) in second- and third-line regimens, including optimal dosing in adults and children, fixed-dose combinations (FDCs) with other boosting agents and integrase strand transfer inhibitors (INSTIs), and sequencing strategies.				1
	564	Consolidated Guidelines on the Use of Antiretroviral Drugs for Treating and Preventing HIV Infection 2016 Recommendations for a Public Health Approach Second Edition	HIV AIDS	WHO	HIV	Guideline	Link	2016	1	1	1	1	1	1	1	1	1	1																	HIV AIDS		The potential of including rifabutin as part of fixed-dose combinations (FDCs) for TB treatment also needs to be explored.				1
	565	Consolidated Guidelines on the Use of Antiretroviral Drugs for Treating and Preventing HIV Infection 2016 Recommendations for a Public Health Approach Second Edition	HIV AIDS	WHO	HIV	Guideline	Link	2016	1	1	1	1	1	1	1	1	1	1																	HIV AIDS		More evidence is needed to inform the choice of second-line regimens, particularly for young children for whom an lopinavir (LPV)/r-based first-line regimen fails.				1
	566	Consolidated Guidelines on the Use of Antiretroviral Drugs for Treating and Preventing HIV Infection 2016 Recommendations for a Public Health Approach Second Edition	HIV AIDS	WHO	HIV	Guideline	Link	2016	1	1	1	1	1	1	1	1	1	1																	HIV AIDS		Validation studies to assess simplified dosing for atazanavir (ATV)/r and darunavir (DRV)/r fixed-dose combinations (FDCs) are critical to ensure the availability of effective alternatives.				1
	567	Consolidated Guidelines on the Use of Antiretroviral Drugs for Treating and Preventing HIV Infection 2016 Recommendations for a Public Health Approach Second Edition	HIV AIDS	WHO	HIV	Guideline	Link	2016	1	1	1	1	1	1	1	1	1	1																	HIV AIDS		Innovative second-line strategies such as using a protease inhibitor (PI) combined with integrase strand transfer inhibitors (INSTIs) or induction and maintenance approaches using boosted PI monotherapy should also be investigated among children.				1
	568	Consolidated Guidelines on the Use of Antiretroviral Drugs for Treating and Preventing HIV Infection 2016 Recommendations for a Public Health Approach Second Edition	HIV AIDS	WHO	HIV	Guideline	Link	2016	1	1	1	1	1	1	1	1	1	1																	HIV AIDS		Further studies to examine the role and feasibility of genotyping to inform second-line choice in the context of a public health approach would also be of value.				1
	569	Consolidated Guidelines on the Use of Antiretroviral Drugs for Treating and Preventing HIV Infection 2016 Recommendations for a Public Health Approach Second Edition	HIV AIDS	WHO	HIV	Guideline	Link	2016	1	1	1	1	1	1	1	1	1	1																	HIV AIDS		Priorities include the monitoring of critical outcomes for people taking second-line ART, once-daily dosing for darunavir (DRV)/r and raltegravir (RAL) as alternatives to nucleoside reverse-transcriptase inhibitor (NRTI)-based regimens in second-line ART, developing heat-stable formulations of DRV/r and evaluating the pharmacokinetics, safety and efficacy of new drugs in children, adolescents and…				1
	570	Consolidated Guidelines on the Use of Antiretroviral Drugs for Treating and Preventing HIV Infection 2016 Recommendations for a Public Health Approach Second Edition	HIV AIDS	WHO	HIV	Guideline	Link	2016	1	1	1	1	1	1	1	1	1	1																	HIV AIDS		The need to assess the pharmacokinetics and safety of dolutegravir (DTG) in pregnant women is particularly urgent. Pharmacovigilance research is also needed, including studies on the long-term safety of and potential interactions with drugs used for TB, malaria, hepatitis and opioid substitution therapy.					1
	571	Consolidated Guidelines on the Use of Antiretroviral Drugs for Treating and Preventing HIV Infection 2016 Recommendations for a Public Health Approach Second Edition	HIV AIDS	WHO	HIV	Guideline	Link	2016	1	1	1	1	1	1	1	1	1	1																	HIV AIDS		As the epidemic matures in resource-limited settings, pilot studies are urgently needed on implementing third-line ART in settings with limited capacity and resources.				1
	572	Consolidated Guidelines on the Use of Antiretroviral Drugs for Treating and Preventing HIV Infection 2016 Recommendations for a Public Health Approach Second Edition	HIV AIDS	WHO	HIV	Guideline	Link	2016	1	1	1	1	1	1	1	1	1	1																	HIV AIDS		Further research is needed to unravel the complex pathophysiology of atherogenesis in people with HIV, to elucidate the relationships between traditional and HIV-associated CVD risk factors and to investigate how ART alters these interactions.		1
	573	Consolidated Guidelines on the Use of Antiretroviral Drugs for Treating and Preventing HIV Infection 2016 Recommendations for a Public Health Approach Second Edition	HIV AIDS	WHO	HIV	Guideline	Link	2016	1	1	1	1	1	1	1	1	1	1																	HIV AIDS		Studies on the impact of early ART on CVD development, particularly in adolescents and children with HIV, are also needed.		1
	574	Consolidated Guidelines on the Use of Antiretroviral Drugs for Treating and Preventing HIV Infection 2016 Recommendations for a Public Health Approach Second Edition	HIV AIDS	WHO	HIV	Guideline	Link	2016	1	1	1	1	1	1	1	1	1	1																	HIV AIDS		Clinical studies to assess methods of risk prediction and risk-reduction strategies for CVD applicable to people with HIV would be of great use.				1
	575	Consolidated Guidelines on the Use of Antiretroviral Drugs for Treating and Preventing HIV Infection 2016 Recommendations for a Public Health Approach Second Edition	HIV AIDS	WHO	HIV	Guideline	Link	2016	1	1	1	1	1	1	1	1	1	1																	HIV AIDS		There is a need to validate simplified CVD screening protocols and risk-assessment algorithms that include HIV-specific risk factors to improve accuracy.				1
	576	Consolidated Guidelines on the Use of Antiretroviral Drugs for Treating and Preventing HIV Infection 2016 Recommendations for a Public Health Approach Second Edition	HIV AIDS	WHO	HIV	Guideline	Link	2016	1	1	1	1	1	1	1	1	1	1																	HIV AIDS		Use of co-therapies for CVD such as statins, aspirin, antihypertensive drugs and metformin and measurement of their impact on HIV mortality are also important.				1
	577	Consolidated Guidelines on the Use of Antiretroviral Drugs for Treating and Preventing HIV Infection 2016 Recommendations for a Public Health Approach Second Edition	HIV AIDS	WHO	HIV	Guideline	Link	2016	1	1	1	1	1	1	1	1	1	1																	HIV AIDS		Assessments of the unique pathophysiology, related risk factors and optimal management of downstream CVD complications associated with HIV, such as heart failure and malignant arrhythmia, are also needed. Such studies should be conducted in both high-income and resource-limited countries.		1
	578	Consolidated Guidelines on the Use of Antiretroviral Drugs for Treating and Preventing HIV Infection 2016 Recommendations for a Public Health Approach Second Edition	HIV AIDS	WHO	HIV	Guideline	Link	2016	1	1	1	1	1	1	1	1	1	1																	HIV AIDS		The long-term impact of depression interventions in relation to HIV outcomes needs to be studied.				1
	579	Consolidated Guidelines on the Use of Antiretroviral Drugs for Treating and Preventing HIV Infection 2016 Recommendations for a Public Health Approach Second Edition	HIV AIDS	WHO	HIV	Guideline	Link	2016	1	1	1	1	1	1	1	1	1	1																	HIV AIDS		The optimal time-points for mental health interventions need to be identified.				1
	580	Consolidated Guidelines on the Use of Antiretroviral Drugs for Treating and Preventing HIV Infection 2016 Recommendations for a Public Health Approach Second Edition	HIV AIDS	WHO	HIV	Guideline	Link	2016	1	1	1	1	1	1	1	1	1	1																	HIV AIDS		Given the changing role of CD4 count measurement for initiation and monitoring recommended in these guidelines, models for how best to use existing CD4 count testing equipment, including point-of-care CD4 count testing, will be important.				1
	581	Consolidated Guidelines on the Use of Antiretroviral Drugs for Treating and Preventing HIV Infection 2016 Recommendations for a Public Health Approach Second Edition	HIV AIDS	WHO	HIV	Guideline	Link	2016	1	1	1	1	1	1	1	1	1	1																	HIV AIDS		Further studies should assess the clinical impact of short message service (SMS)/Global System for Mobile Communications (GSM)/General Packet Radio Service (GPRS) printers on infant ART initiation rates, loss to follow-up, mortality and morbidity. It would be useful to assess the utility and impact of the use of SMS/GSM/GPRS printers and other technologies that return results for a range of essen…				1
	582	Consolidated Guidelines on the Use of Antiretroviral Drugs for Treating and Preventing HIV Infection 2016 Recommendations for a Public Health Approach Second Edition	HIV AIDS	WHO	HIV	Guideline	Link	2016	1	1	1	1	1	1	1	1	1	1																	HIV AIDS		Implementation research and evaluation of the different models of community-level support in different contexts are necessary to further guide programmes.				1
	583	Consolidated Guidelines on the Use of Antiretroviral Drugs for Treating and Preventing HIV Infection 2016 Recommendations for a Public Health Approach Second Edition	HIV AIDS	WHO	HIV	Guideline	Link	2016	1	1	1	1	1	1	1	1	1	1																	HIV AIDS		Innovative approaches and effective strategies are needed to support transitioning across different care-delivery points for men, postpartum women, adolescents and children.				1
	584	Consolidated Guidelines on the Use of Antiretroviral Drugs for Treating and Preventing HIV Infection 2016 Recommendations for a Public Health Approach Second Edition	HIV AIDS	WHO	HIV	Guideline	Link	2016	1	1	1	1	1	1	1	1	1	1																	HIV AIDS		Further data on the cost of implementing community-level interventions in different settings will guide national policy.				1
	585	Consolidated Guidelines on the Use of Antiretroviral Drugs for Treating and Preventing HIV Infection 2016 Recommendations for a Public Health Approach Second Edition	HIV AIDS	WHO	HIV	Guideline	Link	2016	1	1	1	1	1	1	1	1	1	1																	HIV AIDS		Optimal ways to proactively monitor adherence and identify through simple triage those patients in greatest need of adherence support;				1
	586	Consolidated Guidelines on the Use of Antiretroviral Drugs for Treating and Preventing HIV Infection 2016 Recommendations for a Public Health Approach Second Edition	HIV AIDS	WHO	HIV	Guideline	Link	2016	1	1	1	1	1	1	1	1	1	1																	HIV AIDS		Interventions to support adherence in populations at heightened risk of suboptimal adherence (children and adolescents, pregnant women, men who have sex with men, people who inject drugs);				1
	587	Consolidated Guidelines on the Use of Antiretroviral Drugs for Treating and Preventing HIV Infection 2016 Recommendations for a Public Health Approach Second Edition	HIV AIDS	WHO	HIV	Guideline	Link	2016	1	1	1	1	1	1	1	1	1	1																	HIV AIDS		Potential synergistic effects of combining two or more interventions that could impact individual, social support and health system factors;				1
	588	Consolidated Guidelines on the Use of Antiretroviral Drugs for Treating and Preventing HIV Infection 2016 Recommendations for a Public Health Approach Second Edition	HIV AIDS	WHO	HIV	Guideline	Link	2016	1	1	1	1	1	1	1	1	1	1																	HIV AIDS		The effectiveness of long-acting ART in improving adherence and viral suppression.				1
	589	Consolidated Guidelines on the Use of Antiretroviral Drugs for Treating and Preventing HIV Infection 2016 Recommendations for a Public Health Approach Second Edition	HIV AIDS	WHO	HIV	Guideline	Link	2016	1	1	1	1	1	1	1	1	1	1																	HIV AIDS		Further evidence of the feasibility and benefits of increasingly spaced clinical visits and medication pickup (greater than 6 months) is needed, and this should be studied across various patient populations.				1
	590	Consolidated Guidelines on the Use of Antiretroviral Drugs for Treating and Preventing HIV Infection 2016 Recommendations for a Public Health Approach Second Edition	HIV AIDS	WHO	HIV	Guideline	Link	2016	1	1	1	1	1	1	1	1	1	1																	HIV AIDS		Research is needed to determine the feasibility and safety of further task shifting to improve access to treatment, including initiation and maintenance of ART at the community level, with spaced clinical visits to a health facility				1
	591	Consolidated Guidelines on the Use of Antiretroviral Drugs for Treating and Preventing HIV Infection 2016 Recommendations for a Public Health Approach Second Edition	HIV AIDS	WHO	HIV	Guideline	Link	2016	1	1	1	1	1	1	1	1	1	1																	HIV AIDS		High-quality evidence is lacking for the initiation of second-line ART by trained non-physician clinicians, midwives and nurses. Further research in this area would identify the benefits and harm of implementing this approach in settings where there are clinician shortages.				1
	592	Consolidated Guidelines on the Use of Antiretroviral Drugs for Treating and Preventing HIV Infection 2016 Recommendations for a Public Health Approach Second Edition	HIV AIDS	WHO	HIV	Guideline	Link	2016	1	1	1	1	1	1	1	1	1	1																	HIV AIDS		Research should contribute to a better understanding of how to implement adolescent friendly health services at a programmatic level and the cost–effectiveness of these approaches in HIV services in low- and middle-income countries.				1
	593	Consolidated Guidelines on the Use of Antiretroviral Drugs for Treating and Preventing HIV Infection 2016 Recommendations for a Public Health Approach Second Edition	HIV AIDS	WHO	HIV	Guideline	Link	2016	1	1	1	1	1	1	1	1	1	1																	HIV AIDS		Research on the service delivery needs of adolescents living with HIV should examine the minimum package of care; models of delivery at different service levels, including for key populations and pregnant adolescents living with HIV; the integration of sexual and reproductive health (SRH) in ART services for adolescents; interventions to support safe disclosure; treatment literacy; interventions …				1
	594	Research for an AIDS free generation: a global research agenda for adolescents living with HIV	HIV AIDS	WHO	HIV	Research Prioritization	Link	2017														1													HIV AIDS	Testing	Strategies and interventions to improve access to and uptake of HIV testing services, and factors that impact their success				1
	595	Research for an AIDS free generation: a global research agenda for adolescents living with HIV	HIV AIDS	WHO	HIV	Research Prioritization	Link	2017														1													HIV AIDS	Testing	Strategies and interventions to improve linkage of newly diagnosed adolescents to HIV treatment, and factors that impact their success				1
	596	Research for an AIDS free generation: a global research agenda for adolescents living with HIV	HIV AIDS	WHO	HIV	Research Prioritization	Link	2017														1													HIV AIDS	Testing	Safe and acceptable strategies or interventions to improve access to and uptake of HIV testing services for adolescents from key populations				1
	597	Research for an AIDS free generation: a global research agenda for adolescents living with HIV	HIV AIDS	WHO	HIV	Research Prioritization	Link	2017														1													HIV AIDS	Testing	Consent policies and practices to facilitate access to and uptake of HIV testing services in adolescents				1
	598	Research for an AIDS free generation: a global research agenda for adolescents living with HIV	HIV AIDS	WHO	HIV	Research Prioritization	Link	2017														1													HIV AIDS	Testing	Safety, acceptability, feasibility and effectiveness of self-testing				1
	599	Research for an AIDS free generation: a global research agenda for adolescents living with HIV	HIV AIDS	WHO	HIV	Research Prioritization	Link	2017														1													HIV AIDS	Treatment	Effective monitoring approaches and strategies to improve adherence among adolescents and factors that impact their success				1
	600	Research for an AIDS free generation: a global research agenda for adolescents living with HIV	HIV AIDS	WHO	HIV	Research Prioritization	Link	2017														1													HIV AIDS	Treatment	Safety, efficacy and acceptability of novel drug delivery systems				1
	601	Research for an AIDS free generation: a global research agenda for adolescents living with HIV	HIV AIDS	WHO	HIV	Research Prioritization	Link	2017														1													HIV AIDS	Treatment	Prevention and clinical management of co-infections, particularly tuberculosis				1
	602	Research for an AIDS free generation: a global research agenda for adolescents living with HIV	HIV AIDS	WHO	HIV	Research Prioritization	Link	2017														1													HIV AIDS	Treatment	Optimal sequencing of ART in adolescents				1
	603	Research for an AIDS free generation: a global research agenda for adolescents living with HIV	HIV AIDS	WHO	HIV	Research Prioritization	Link	2017														1													HIV AIDS	Treatment	Impact of HIV infection and ART on short- and long-term outcomes of adolescents, in particular non-communicable diseases		1
	604	Research for an AIDS free generation: a global research agenda for adolescents living with HIV	HIV AIDS	WHO	HIV	Research Prioritization	Link	2017														1													HIV AIDS	Service Delivery	Interventions to improve retention in care and factors that affect their success				1
	605	Research for an AIDS free generation: a global research agenda for adolescents living with HIV	HIV AIDS	WHO	HIV	Research Prioritization	Link	2017														1													HIV AIDS	Service Delivery	Strategies or interventions to improve sexual and reproductive health outcomes in adolescents living with HIV				1
	606	Research for an AIDS free generation: a global research agenda for adolescents living with HIV	HIV AIDS	WHO	HIV	Research Prioritization	Link	2017														1													HIV AIDS	Service Delivery	Strategies or interventions to support pregnant adolescents living with HIV and improve both maternal and child health outcomes				1
	607	Research for an AIDS free generation: a global research agenda for adolescents living with HIV	HIV AIDS	WHO	HIV	Research Prioritization	Link	2017														1													HIV AIDS	Service Delivery	Service delivery models to improve outcomes along the HIV cascade, including peer interventions and differentiated service delivery models				1
	608	Research for an AIDS free generation: a global research agenda for adolescents living with HIV	HIV AIDS	WHO	HIV	Research Prioritization	Link	2017														1													HIV AIDS	Service Delivery	Psychosocial support strategies or interventions to improve individual and programmatic outcomes				1
	609	Research for an AIDS free generation: a global research agenda for paediatric HIV	HIV AIDS	WHO	HIV	Research Prioritization	Link	2017														1													HIV AIDS	Testing	Optimal placement and timing of novel diagnostic tools for point-of-care use				1
	610	Research for an AIDS free generation: a global research agenda for paediatric HIV	HIV AIDS	WHO	HIV	Research Prioritization	Link	2017														1													HIV AIDS	Testing	Interventions to ensure timely linkage between HIV diagnosis, treatment and care				1
	611	Research for an AIDS free generation: a global research agenda for paediatric HIV	HIV AIDS	WHO	HIV	Research Prioritization	Link	2017														1													HIV AIDS	Testing	Interventions or strategies to improve access to and uptake of HIV testing services for infants and children, particularly community-based approaches				1
	612	Research for an AIDS free generation: a global research agenda for paediatric HIV	HIV AIDS	WHO	HIV	Research Prioritization	Link	2017														1													HIV AIDS	Testing	Factors that enable or hinder linkage to care and timely initiation of ART		1
	613	Research for an AIDS free generation: a global research agenda for paediatric HIV	HIV AIDS	WHO	HIV	Research Prioritization	Link	2017														1													HIV AIDS	Testing	Effective, feasible and acceptable testing strategies (including routine testing at birth) at entry points other than antenatal care for identifying undiagnosed HIV positive infants and children in different epidemic settings				1
	614	Research for an AIDS free generation: a global research agenda for paediatric HIV	HIV AIDS	WHO	HIV	Research Prioritization	Link	2017														1													HIV AIDS	Treatment	Safety, efficacy, acceptability, pharmacokinetics and optimal dosing of existing and new antiretroviral drugs and formulations, particularly with novel drug delivery systems				1
	615	Research for an AIDS free generation: a global research agenda for paediatric HIV	HIV AIDS	WHO	HIV	Research Prioritization	Link	2017														1													HIV AIDS	Treatment	Strategies or interventions to improve adherence, and factors that impact their success				1
	616	Research for an AIDS free generation: a global research agenda for paediatric HIV	HIV AIDS	WHO	HIV	Research Prioritization	Link	2017														1													HIV AIDS	Treatment	Optimal prevention and clinical management of coinfections, particularly tuberculosis				1
	617	Research for an AIDS free generation: a global research agenda for paediatric HIV	HIV AIDS	WHO	HIV	Research Prioritization	Link	2017														1													HIV AIDS	Treatment	Impact of HIV infection and ART on short- and longterm outcomes, in particular non-communicable disease		1
	618	Research for an AIDS free generation: a global research agenda for paediatric HIV	HIV AIDS	WHO	HIV	Research Prioritization	Link	2017														1													HIV AIDS	Treatment	Short- and long-term virologic and immunologic outcomes of starting very early treatment in infants living with HIV (impact on functional cure)				1
	619	Research for an AIDS free generation: a global research agenda for paediatric HIV	HIV AIDS	WHO	HIV	Research Prioritization	Link	2017														1													HIV AIDS	Service Delivery	Strategies or interventions to improve access to, uptake of and retention in care, and factors that impact their success				1
	620	Research for an AIDS free generation: a global research agenda for paediatric HIV	HIV AIDS	WHO	HIV	Research Prioritization	Link	2017														1													HIV AIDS	Service Delivery	Service delivery models to improve individual and programmatic outcomes along the HIV cascade, including integration of comprehensive HIV treatment and care into the maternal and child health platform				1
	621	Research for an AIDS free generation: a global research agenda for paediatric HIV	HIV AIDS	WHO	HIV	Research Prioritization	Link	2017														1													HIV AIDS	Service Delivery	Psychosocial and family support strategies or interventions to improve individual and programmatic outcomes				1
	622	Research for an AIDS free generation: a global research agenda for paediatric HIV	HIV AIDS	WHO	HIV	Research Prioritization	Link	2017														1													HIV AIDS	Service Delivery	Strategies or interventions to improve and support parents, caregivers and healthcare providers to facilitate HIV disclosure to children, as well as factors that impact their success				1
	623	Research for an AIDS free generation: a global research agenda for paediatric HIV	HIV AIDS	WHO	HIV	Research Prioritization	Link	2017														1													HIV AIDS	Service Delivery	Strategies or interventions to reduce stigma and discrimination experienced by children and their caregivers				1
	624	Guidelines for managing advanced HIV disease and rapid initiation of antiretroviral therapy, July 2017	HIV AIDS	WHO	HIV	Report	Link	2017																											HIV AIDS		the need for a simplified tool to perform CD4 cell count testing to ensure people with advanced immune disease are identified.			1					1
	625	Guidelines for managing advanced HIV disease and rapid initiation of antiretroviral therapy, July 2017	HIV AIDS	WHO	HIV	Report	Link	2017																											HIV AIDS		Ongoing research is being undertaken, including using a semiquantitative CD4 cell count lateral flow assay for which operational research will be required to evaluate feasibility under field conditions.				1
	626	Guidelines for managing advanced HIV disease and rapid initiation of antiretroviral therapy, July 2017	HIV AIDS	WHO	HIV	Report	Link	2017																											HIV AIDS		Further research is also needed to develop simplified point-of-care diagnostics for TB, severe bacterial infections, Pneumocystis jirovecii pneumonia, toxoplasmosis, cytomegalovirus disease and other opportunistic infections specific to geographical regions, such as histoplasmosis and talaromycosis			1					1
	627	Guidelines for managing advanced HIV disease and rapid initiation of antiretroviral therapy, July 2017	HIV AIDS	WHO	HIV	Report	Link	2017																											HIV AIDS		Enhanced TB screening with Xpert® MTB/RIF regardless of symptoms was provided in both groups in the REMSTART study (46) and its impact could therefore not be assessed. Further studies are needed on such strategies to improve TB screening.				1
	628	Guidelines for managing advanced HIV disease and rapid initiation of antiretroviral therapy, July 2017	HIV AIDS	WHO	HIV	Report	Link	2017																											HIV AIDS		defining the optimal package of prophylactic interventions for people who have not yet started ART				1
	629	Guidelines for managing advanced HIV disease and rapid initiation of antiretroviral therapy, July 2017	HIV AIDS	WHO	HIV	Report	Link	2017																											HIV AIDS		additional prophylaxis for severe bacterial infections			1			1
	630	Guidelines for managing advanced HIV disease and rapid initiation of antiretroviral therapy, July 2017	HIV AIDS	WHO	HIV	Report	Link	2017																											HIV AIDS		the benefit of primary fluconazole prophylaxis among those with advanced HIV disease for whom cryptococcal antigen screening is not feasible				1
	631	Guidelines for managing advanced HIV disease and rapid initiation of antiretroviral therapy, July 2017	HIV AIDS	WHO	HIV	Report	Link	2017																											HIV AIDS		the optimal pre-emptive treatment strategy for people identified as cryptococcal antigen–positive at screening and approaches to antibiotic therapy within a public health approach				1
	632	Guidelines for managing advanced HIV disease and rapid initiation of antiretroviral therapy, July 2017	HIV AIDS	WHO	HIV	Report	Link	2017																											HIV AIDS		the independent effect of short-course azithromycin on mortality.				1
	633	Guidelines for managing advanced HIV disease and rapid initiation of antiretroviral therapy, July 2017	HIV AIDS	WHO	HIV	Report	Link	2017																											HIV AIDS		Some concerns have also been raised regarding the impact of moving to a dolutegravir-containing first-line ART regimen on the incidence of immune reconstitution inflammatory syndrome among people with advanced HIV disease (59), and although there was no evidence of increased risk of immune reconstitution inflammatory syndrome in the REALITY trial in which one arm of people with advanced HIV disea…				1
	634	Guidelines for managing advanced HIV disease and rapid initiation of antiretroviral therapy, July 2017	HIV AIDS	WHO	HIV	Report	Link	2017																											HIV AIDS		The Guideline Development Group also highlighted programmatic assessment of the intensity of follow-up required and adherence strategies for people with advanced HIV disease as important areas for future implementation research.				1
	635	Guidelines for managing advanced HIV disease and rapid initiation of antiretroviral therapy, July 2017	HIV AIDS	WHO	HIV	Report	Link	2017																											HIV AIDS		The optimal management approach for people re-presenting for care with advanced HIV disease after treatment interruption may warrant further investigation.				1
	636	Guidelines for managing advanced HIV disease and rapid initiation of antiretroviral therapy, July 2017	HIV AIDS	WHO	HIV	Report	Link	2017																											HIV AIDS		Data to support the effectiveness and adverse events of intervention packages in routine care settings would also be of value.				1
	637	Guidelines for managing advanced HIV disease and rapid initiation of antiretroviral therapy, July 2017	HIV AIDS	WHO	HIV	Report	Link	2017																											HIV AIDS		In addition, since these trials have not investigated the benefit of an intervention package for infants and children younger than five years, specific components and optimal delivery warrant further research.				1
	638	Guidelines for managing advanced HIV disease and rapid initiation of antiretroviral therapy, July 2017	HIV AIDS	WHO	HIV	Report	Link	2017																											HIV AIDS		Finally, region-specific packages of care should be defined and their effectiveness assessed.				1
	639	Guidelines for managing advanced HIV disease and rapid initiation of antiretroviral therapy, July 2017	HIV AIDS	WHO	HIV	Report	Link	2017																											HIV AIDS		analysing how clinical readiness is assessed, including the package of diagnostics, prophylaxis and screening for advanced HIV disease, and how psychosocial readiness is assessed in the context of busy operational settings, as well as approaches to support adherence.				1
	640	Guidelines for managing advanced HIV disease and rapid initiation of antiretroviral therapy, July 2017	HIV AIDS	WHO	HIV	Report	Link	2017																											HIV AIDS		Important clinical questions related to situations in which ART is started prior to laboratory results (CD4, CrAg) being obtained, and what actions are then required once results are received that will require further investigation.				1
	641	Guidelines for managing advanced HIV disease and rapid initiation of antiretroviral therapy, July 2017	HIV AIDS	WHO	HIV	Report	Link	2017																											HIV AIDS		Evidence on the impact of rapid initiation on long-term outcomes in programme settings is limited, and there is no evidence about adolescents and children who require specific counselling interventions to address both disclosure of HIV and to ensure correct administration and dosing of ART by caregivers.				1
	642	Guidelines for managing advanced HIV disease and rapid initiation of antiretroviral therapy, July 2017	HIV AIDS	WHO	HIV	Report	Link	2017																											HIV AIDS		Finally, approaches to supporting rapid initiation in key populations and those reinitiating ART also warrant further research.				1
	643	Consolidated guideline on sexual and reproductive health and rights of women living with HIV	Reproductive Health	WHO	RHR	Guideline	Link	2017	1	1	1	1	1	1	1		1	1																	HIV AIDS	HIV treatment services	What are the long-term effects of antiretroviral (ARV) medicines on the quality of life of women living with HIV?	1
	644	Consolidated guideline on sexual and reproductive health and rights of women living with HIV	Reproductive Health	WHO	RHR	Guideline	Link	2017	1	1	1	1	1	1	1		1	1																	HIV AIDS	HIV treatment services	What are the mental health, psychosocial, physical, relational and other implications of life-long treatment?	1
	645	Consolidated guideline on sexual and reproductive health and rights of women living with HIV	Reproductive Health	WHO	RHR	Guideline	Link	2017	1	1	1	1	1	1	1		1	1																	HIV AIDS	HIV treatment services	How treatment-literate are women, and how can that be improved if it is low?				1
	646	Consolidated guideline on sexual and reproductive health and rights of women living with HIV	Reproductive Health	WHO	RHR	Guideline	Link	2017	1	1	1	1	1	1	1		1	1																	HIV AIDS	HIV treatment services	How can the new treatment guidelines be best implemented to support good overall health, acknowledging risks such as violence and other challenges?				1
	647	Consolidated guideline on sexual and reproductive health and rights of women living with HIV	Reproductive Health	WHO	RHR	Guideline	Link	2017	1	1	1	1	1	1	1		1	1																	HIV AIDS	HIV treatment services	How can continued access to HIV treatment services be best supported as funding models transition from external donor support to local support, including the use of health insurance?				1
	648	Guidelines on the public health response to pretreatment HIV drug resistance: July 2017	HIV AIDS	WHO	HIV	Guideline	Link	2017	1	1	1	1	1	1	1	1	1	1																	HIV AIDS	Epidemiology	HIV drug resistance (HIVDR) surveillance should be implemented for: ○ integrase inhibitors, as programmes shift to dolutegravir (DTG)-based regimens; and ○ HIVDR in populations accessing PrEP.	1
	649	Guidelines on the public health response to pretreatment HIV drug resistance: July 2017	HIV AIDS	WHO	HIV	Guideline	Link	2017	1	1	1	1	1	1	1	1	1	1																	HIV AIDS	Epidemiology	More HIVDR data are needed in key populations including children, pregnant women, men who have sex with men, female sex workers and people who inject drugs.	1
	650	Guidelines on the public health response to pretreatment HIV drug resistance: July 2017	HIV AIDS	WHO	HIV	Guideline	Link	2017	1	1	1	1	1	1	1	1	1	1																	HIV AIDS	Epidemiology	New methods should be developed to identify hot-spots of HIVDR transmission within well-defined geographical areas or populations. These methods should be combined with innovative and targeted prevention strategies, particularly for key populations in which PrEP is being used.				1
	651	Guidelines on the public health response to pretreatment HIV drug resistance: July 2017	HIV AIDS	WHO	HIV	Guideline	Link	2017	1	1	1	1	1	1	1	1	1	1																	HIV AIDS	Epidemiology	There is a need to develop case-based surveillance approaches that use routine programme data to inform public health and programme decision-making related to HIVDR.	1
	652	Guidelines on the public health response to pretreatment HIV drug resistance: July 2017	HIV AIDS	WHO	HIV	Guideline	Link	2017	1	1	1	1	1	1	1	1	1	1																	HIV AIDS	Epidemiology	WHO’s list of surveillance drug resistance mutations should be revised and updated to ensure current relevance and to include transmitted integrase inhibitor mutations.	1
	653	Guidelines on the public health response to pretreatment HIV drug resistance: July 2017	HIV AIDS	WHO	HIV	Guideline	Link	2017	1	1	1	1	1	1	1	1	1	1																	HIV AIDS	Clinical and viral outcomes	As dolutegravir (DTG) becomes more widely used, studies are needed to assess the long-term efficacy and safety of DTG, particularly levels of viral suppression and HIVDR among: ○ people treated with DTG, including children, pregnant women and people treated for TB (studies for people coinfected with TB should assess for optimal dosing);					1
	654	Guidelines on the public health response to pretreatment HIV drug resistance: July 2017	HIV AIDS	WHO	HIV	Guideline	Link	2017	1	1	1	1	1	1	1	1	1	1																	HIV AIDS	Clinical and viral outcomes	As dolutegravir (DTG) becomes more widely used, studies are needed to assess the long-term efficacy and safety of DTG, particularly levels of viral suppression and HIVDR among: ○ people receiving non-nucleoside reverse-transcriptase inhibitor (NNRTI) regimens who switch to DTG-containing regimens;					1
	655	Guidelines on the public health response to pretreatment HIV drug resistance: July 2017	HIV AIDS	WHO	HIV	Guideline	Link	2017	1	1	1	1	1	1	1	1	1	1																	HIV AIDS	Clinical and viral outcomes	As dolutegravir (DTG) becomes more widely used, studies are needed to assess the long-term efficacy and safety of DTG, particularly levels of viral suppression and HIVDR among: ○ people with prior exposure to ARV drugs, including raltegravir (RAL), who start DTG;					1
	656	Guidelines on the public health response to pretreatment HIV drug resistance: July 2017	HIV AIDS	WHO	HIV	Guideline	Link	2017	1	1	1	1	1	1	1	1	1	1																	HIV AIDS	Clinical and viral outcomes	As dolutegravir (DTG) becomes more widely used, studies are needed to assess the long-term efficacy and safety of DTG, particularly levels of viral suppression and HIVDR among: ○ people using DTG in combination with one versus two additional drugs.					1
	657	Guidelines on the public health response to pretreatment HIV drug resistance: July 2017	HIV AIDS	WHO	HIV	Guideline	Link	2017	1	1	1	1	1	1	1	1	1	1																	HIV AIDS	Clinical and viral outcomes	As fixed-dose combinations of DTG in combination with other drugs become available, their efficacy, safety and use must be studied in relevant populations.					1
	658	Guidelines on the public health response to pretreatment HIV drug resistance: July 2017	HIV AIDS	WHO	HIV	Guideline	Link	2017	1	1	1	1	1	1	1	1	1	1																	HIV AIDS	Clinical and viral outcomes	Given the increasing use of DTG and the availability of other integrase inhibitors, studies evaluating their use as first-, second- and third-line regimens should be performed to fully characterize the impact of HIVDR on regimen sequencing. Specifically, studies are needed to characterize the mutations in individuals for whom second-line ART is failing and their impact on current and future third…				1
	659	Guidelines on the public health response to pretreatment HIV drug resistance: July 2017	HIV AIDS	WHO	HIV	Guideline	Link	2017	1	1	1	1	1	1	1	1	1	1																	HIV AIDS	Clinical and viral outcomes	Research should investigate how pretreatment HIVDR to nucleoside reverse-transcriptase inhibitors (NRTIs) may affect the outcomes of DTG-based regimens.		1
	660	Guidelines on the public health response to pretreatment HIV drug resistance: July 2017	HIV AIDS	WHO	HIV	Guideline	Link	2017	1	1	1	1	1	1	1	1	1	1																	HIV AIDS	Clinical and viral outcomes	Studies are needed to characterize the clinical impact of isolated nucleoside reverse-transcriptase inhibitors (NRTI) mutations (such as K65R and M184V) on the efficacy of tenofovir disoproxil fumarate (TDF)-based PrEP.		1
	661	Guidelines on the public health response to pretreatment HIV drug resistance: July 2017	HIV AIDS	WHO	HIV	Guideline	Link	2017	1	1	1	1	1	1	1	1	1	1																	HIV AIDS	Clinical and viral outcomes	As long-acting injectable ARV drugs become available, research is needed to understand their impact on HIVDR and their optimal use: as PrEP, induction or maintenance therapy for people living with HIV.				1
	662	Guidelines on the public health response to pretreatment HIV drug resistance: July 2017	HIV AIDS	WHO	HIV	Guideline	Link	2017	1	1	1	1	1	1	1	1	1	1																	HIV AIDS	Clinical and viral outcomes	Efavirenz (EFV)-based regimens may continue to be used in many countries or subpopulations; thus, studies are needed to evaluate the virological and clinical impact of type and number of NNRTI mutations (including mutations present at low abundance).					1
	663	Guidelines on the public health response to pretreatment HIV drug resistance: July 2017	HIV AIDS	WHO	HIV	Guideline	Link	2017	1	1	1	1	1	1	1	1	1	1																	HIV AIDS	Clinical and viral outcomes	Given concerns around the emergence and transmission of tenofovir disoproxil fumarate (TDF) resistance, because it is used in PrEP, studies assessing the safety and efficacy of CCR5 antagonists as PrEP should be undertaken.					1
	664	Guidelines on the public health response to pretreatment HIV drug resistance: July 2017	HIV AIDS	WHO	HIV	Guideline	Link	2017	1	1	1	1	1	1	1	1	1	1																	HIV AIDS	Implementation science	Best practices for ART programmes should be characterized to optimize the phasing-in of DTG in low- and middle-income countries, in order to maximize population outcomes and minimize the emergence of drug resistance.				1
	665	Guidelines on the public health response to pretreatment HIV drug resistance: July 2017	HIV AIDS	WHO	HIV	Guideline	Link	2017	1	1	1	1	1	1	1	1	1	1																	HIV AIDS	Implementation science	Prevention of HIVDR remains a cornerstone of future global ART programme success. Studies are needed to characterize best practices to improve patient literacy, empower patients and communities and redefine patient-centred care as a way to minimize the emergence and transmission of drug-resistant virus.				1
	666	Guidelines on the public health response to pretreatment HIV drug resistance: July 2017	HIV AIDS	WHO	HIV	Guideline	Link	2017	1	1	1	1	1	1	1	1	1	1																	HIV AIDS	Implementation science	Reports defining the optimal HIVDR testing methods (most sensitive, least expensive and most actionable) and how to implement them in low- and middle-income countries are limited.				1
	667	Guidelines on the public health response to pretreatment HIV drug resistance: July 2017	HIV AIDS	WHO	HIV	Guideline	Link	2017	1	1	1	1	1	1	1	1	1	1																	HIV AIDS	Technology	A standardized, simplified approach to data management of next-generation sequencing outputs should be developed to support its use in low- and middle-income countries.				1
	668	Guidelines on the public health response to pretreatment HIV drug resistance: July 2017	HIV AIDS	WHO	HIV	Guideline	Link	2017	1	1	1	1	1	1	1	1	1	1																	HIV AIDS	Technology	A simplified evidence-informed tool should be developed and validated to interpret clinically relevant drug resistance mutations for use at the point of care.			1									1
	669	Guidelines on the public health response to pretreatment HIV drug resistance: July 2017	HIV AIDS	WHO	HIV	Guideline	Link	2017	1	1	1	1	1	1	1	1	1	1																	HIV AIDS	Technology	Explore the applicability of cheap, simple, public health–oriented tests that combine viral load with HIVDR testing for use with a variety of specimen types (such as dried blood spot, dried plasma spot and whole blood). These tests could be used at or near the point of care to ensure decentralization.				1
	670	Guidelines on the public health response to pretreatment HIV drug resistance: July 2017	HIV AIDS	WHO	HIV	Guideline	Link	2017	1	1	1	1	1	1	1	1	1	1																	HIV AIDS	Technology	Explore the applicability of cheap, simple tests for drug levels that can be used at or near the point of care, to support decision-making on whether HIVDR genotypic testing is indicated (to quickly identify individuals who are non-adherent to ART).				1
	671	Guidelines on the public health response to pretreatment HIV drug resistance: July 2017	HIV AIDS	WHO	HIV	Guideline	Link	2017	1	1	1	1	1	1	1	1	1	1																	HIV AIDS	Cost–effectiveness assessment and modelling	Robust and adaptable HIV transmission models to assess HIVDR outside sub-Saharan Africa must be developed to assess cost–effectiveness and effectiveness of public health interventions, particularly in concentrated epidemics.					1
	672	WHO implementation tool for pre-exposure prophylaxis (‎PrEP)‎ of HIV infection: module 1: clinical	HIV AIDS	WHO	HIV	Report	Link	2017	1																										HIV AIDS	Demand creation and ways to increase awareness about PrEP	Research is needed into how best to engage populations who will benefit the most from PrEP, especially among adolescents, young adults, transgender men and women, and sex workers.				1
	673	WHO implementation tool for pre-exposure prophylaxis (‎PrEP)‎ of HIV infection: module 1: clinical	HIV AIDS	WHO	HIV	Report	Link	2017	1																										HIV AIDS	Service delivery issues	Research should consider variations in visit frequency, clinic staffing and the package of services tailored for different populations.				1
	674	WHO implementation tool for pre-exposure prophylaxis (‎PrEP)‎ of HIV infection: module 1: clinical	HIV AIDS	WHO	HIV	Report	Link	2017	1																										HIV AIDS	PrEP issues for transgender populations	Current information suggests that there are no significant drug-drug interactions between PrEP medicines and hormone therapy. However, there have been limited studies and demonstration projects among transgender men and women to inform acceptable and effective PrEP delivery.				1
	675	WHO implementation tool for pre-exposure prophylaxis (‎PrEP)‎ of HIV infection: module 1: clinical	HIV AIDS	WHO	HIV	Report	Link	2017	1																										HIV AIDS	PrEP issues for people who use and/or inject drugs	WHO recommends a package of effective HIV services be provided for all people who inject drugs including harm reduction (such as opioid substitution therapy and needle syringe programmes). However, people who use and/or inject drugs should not be excluded from PrEP services if they have substantial HIV risk. Acceptable ways to include and deliver PrEP for people who use drugs within comprehensive…				1
	676	WHO implementation tool for pre-exposure prophylaxis (‎PrEP)‎ of HIV infection: module 1: clinical	HIV AIDS	WHO	HIV	Report	Link	2017	1																										HIV AIDS	Renal safety	The extent to which renal function monitoring is required for the safe use of PrEP is not known. The renal safety of TDF/FTC PrEP in people with diabetes mellitus and uncontrolled systemic hypertension has not yet been evaluated.					1
	677	WHO implementation tool for pre-exposure prophylaxis (‎PrEP)‎ of HIV infection: module 1: clinical	HIV AIDS	WHO	HIV	Report	Link	2017	1																										HIV AIDS	PrEP medicine choice	Although Lamivudine (3TC) is equivalent to emtricitabine (FTC) for HIV treatment (67), the use of 3TC for PrEP has not been studied in clinical trials except in one Phase I study (51). Information from clinical services that utilize tenofovir disoproxil fumarate (TDF)/3TC PrEP would be helpful.				1
	678	WHO implementation tool for pre-exposure prophylaxis (‎PrEP)‎ of HIV infection: module 1: clinical	HIV AIDS	WHO	HIV	Report	Link	2017	1																										HIV AIDS	Event-driven PrEP	Comparisons of daily and event-driven PrEP regimens are limited by the size and diversity of the studies. Event-driven PrEP has been shown to be highly effective and acceptable among men who have sex with men in high-income settings. However, the effectiveness of event-driven PrEP among women and heterosexual men has not yet been evaluated.				1
	679	WHO implementation tool for pre-exposure prophylaxis (‎PrEP)‎ of HIV infection: module 1: clinical	HIV AIDS	WHO	HIV	Report	Link	2017	1																										HIV AIDS	PrEP use in people co-infected with HBV	Although cases of HBV rebound when stopping TDF/FTC PrEP have not been observed among people with current HBV infection in clinical trials, most trials excluded such people from enrolment.				1
	680	WHO implementation tool for pre-exposure prophylaxis (‎PrEP)‎ of HIV infection: module 1: clinical	HIV AIDS	WHO	HIV	Report	Link	2017	1																										HIV AIDS	PrEP use during pregnancy and breastfeeding	Although all available data is reassuring regarding the safety of PrEP during pregnancy and breastfeeding, surveillance of mother and infant outcomes during PrEP use in pregnancy and breastfeeding should be prioritized.	1
	681	WHO implementation tool for pre-exposure prophylaxis (‎PrEP)‎ of HIV infection: module 1: clinical	HIV AIDS	WHO	HIV	Report	Link	2017	1																										HIV AIDS	Surveillance for HIV drug resistance and drug concentrations among PrEP users who acquire HIV	Research in this area would contribute to monitoring the causes and consequences of PrEP failure, and ensuring that such failure continues to be rare as PrEP extends from clinical research to clinical practice.					1
	682	WHO implementation tool for pre-exposure prophylaxis (‎PrEP)‎ of HIV infection: module 1: clinical	HIV AIDS	WHO	HIV	Report	Link	2017	1																										HIV AIDS	PrEP use in adolescents	There is limited data from clinical or implementation research on the use of PrEP in adolescent boys and girls. As adherence is a key predictor of PrEP’s effectiveness, models of enhancing PrEP adherence in adolescents need to be investigated further.				1
	683	WHO implementation tool for pre-exposure prophylaxis (‎PrEP)‎ of HIV infection: module 1: clinical	HIV AIDS	WHO	HIV	Report	Link	2017	1																										HIV AIDS	Impact of PrEP on performance of HIV testing assays	There is uncertainty over the potential of ARV medicines, including TDF/FTC, on delaying the ability of certain assays in detecting HIV infection. Further evaluation of how PrEP medicines can affect certain types of HIV tests, including rapid oral and blood-based tests, are warranted.					1
	684	Research Priorities for Chagas disease, Human African Trypanosomiasis, and Leishmaniasis	Chagas human African Trypanosomiasis Leishmaniasis	WHO	NTD TDR	Research Prioritization	Link	2012	1	1	1	1	1	1										1		1	1	1	1	1	1	1	1	1	Human African Trypanosomiasis	Diagnostics for case detection and characterization, including tests for drug-resistance and tests of cure	Diagnostics for infants of T.cruzi-infected mothers			1					1
	685	Research Priorities for Chagas disease, Human African Trypanosomiasis, and Leishmaniasis	Chagas human African Trypanosomiasis Leishmaniasis	WHO	NTD TDR	Research Prioritization	Link	2012	1	1	1	1	1	1										1		1	1	1	1	1	1	1	1	1	Human African Trypanosomiasis		Methods to delineate target vector populations of human African trypanosomiasis	1
	686	Research Priorities for Chagas disease, Human African Trypanosomiasis, and Leishmaniasis	Chagas human African Trypanosomiasis Leishmaniasis	WHO	NTD TDR	Research Prioritization	Link	2012	1	1	1	1	1	1										1		1	1	1	1	1	1	1	1	1	Human African Trypanosomiasis	Biomarker discovery, clinical validation and incorporation in a POC platform	Development of a non-invasive POC test to detect and discriminate first and second stage HAT			1					1
	687	Research Priorities for Chagas disease, Human African Trypanosomiasis, and Leishmaniasis	Chagas human African Trypanosomiasis Leishmaniasis	WHO	NTD TDR	Research Prioritization	Link	2012	1	1	1	1	1	1										1		1	1	1	1	1	1	1	1	1	Human African Trypanosomiasis	Biomarker discovery, clinical validation and incorporation in a POC platform	Development of a POC test to monitor cure			1					1
	688	Research Priorities for Chagas disease, Human African Trypanosomiasis, and Leishmaniasis	Chagas human African Trypanosomiasis Leishmaniasis	WHO	NTD TDR	Research Prioritization	Link	2012	1	1	1	1	1	1										1		1	1	1	1	1	1	1	1	1	Human African Trypanosomiasis	Biomarker discovery, clinical validation and incorporation in a POC platform	Development of a simple confirmation test for HAT			1					1
	689	Research Priorities for Chagas disease, Human African Trypanosomiasis, and Leishmaniasis	Chagas human African Trypanosomiasis Leishmaniasis	WHO	NTD TDR	Research Prioritization	Link	2012	1	1	1	1	1	1										1		1	1	1	1	1	1	1	1	1	Human African Trypanosomiasis	Biomarker discovery, clinical validation and incorporation in a POC platform	Development of a test system for surveillance of drug resistance	1
	690	Research Priorities for Chagas disease, Human African Trypanosomiasis, and Leishmaniasis	Chagas human African Trypanosomiasis Leishmaniasis	WHO	NTD TDR	Research Prioritization	Link	2012	1	1	1	1	1	1										1		1	1	1	1	1	1	1	1	1	Human African Trypanosomiasis		Quality controlled, affordable targets suitable for small (HAR foci) and large (PATTEC) scale control programmes.			1						1
	691	Research Priorities for Chagas disease, Human African Trypanosomiasis, and Leishmaniasis	Chagas human African Trypanosomiasis Leishmaniasis	WHO	NTD TDR	Research Prioritization	Link	2012	1	1	1	1	1	1										1		1	1	1	1	1	1	1	1	1	Human African Trypanosomiasis		Determination of optimum visual and odour attractant characteristics of targets. Followed by field validation in varied sites. Costing of control.				1
	692	Research Priorities for Chagas disease, Human African Trypanosomiasis, and Leishmaniasis	Chagas human African Trypanosomiasis Leishmaniasis	WHO	NTD TDR	Research Prioritization	Link	2012	1	1	1	1	1	1										1		1	1	1	1	1	1	1	1	1	Human African Trypanosomiasis		Identifying discontinuities in tsetse fly populations in order to prioritize, then target HAT foci where control will be most sustainable.		1
	693	Research Priorities for Chagas disease, Human African Trypanosomiasis, and Leishmaniasis	Chagas human African Trypanosomiasis Leishmaniasis	WHO	NTD TDR	Research Prioritization	Link	2012	1	1	1	1	1	1										1		1	1	1	1	1	1	1	1	1	Human African Trypanosomiasis	Improved control for all scenarios	Trials of ground based fogging, alone and in combination with other methods					1
	694	Report of a WHO Meeting on Elimination of African Trypanosomiasis (2012)	Human African Trypanosomiasis	WHO	NTD	Meeting Notes	Link	2012	1	1		1	1			1																			Human African Trypanosomiasis	Research	The control tools currently available are not the most appropriate to design fine-tuned strategies for each epidemiological setting identified. Continuous research is needed to improve these weaknesses, mainly to allow the involvement of health services in eliminating Gambiense trypanosomiasis.				1
	695	Report of a WHO Meeting on Elimination of African Trypanosomiasis (2012)	Human African Trypanosomiasis	WHO	NTD	Meeting Notes	Link	2012	1	1		1	1			1																			Human African Trypanosomiasis	Screening and diagnostic tools	Simple individual serological screening tests that allow integrated control and surveillance of Gambiense trypanosomiasis in health-care facilities.			1					1
	696	Report of a WHO Meeting on Elimination of African Trypanosomiasis (2012)	Human African Trypanosomiasis	WHO	NTD	Meeting Notes	Link	2012	1	1		1	1			1																			Human African Trypanosomiasis	Screening and diagnostic tools	Diagnostic and parasitological confirmation of Gambiense trypanosomiasis is always needed.			1					1
	697	Report of a WHO Meeting on Elimination of African Trypanosomiasis (2012)	Human African Trypanosomiasis	WHO	NTD	Meeting Notes	Link	2012	1	1		1	1			1																			Human African Trypanosomiasis	Screening and diagnostic tools	Techniques for detecting DNA could be considered a new contribution to molecular diagnosis of Gambiense trypanosomiasis (PCR, NASBA, real-time PCR and LAMP) but they all require highly skilled personnel, sophisticated equipment and proper validation.			1					1
	698	Report of a WHO Meeting on Elimination of African Trypanosomiasis (2012)	Human African Trypanosomiasis	WHO	NTD	Meeting Notes	Link	2012	1	1		1	1			1																			Human African Trypanosomiasis	Screening and diagnostic tools	In addition, most of the molecular tests are Trypanozoon-specific and thus cannot exclude a transient infection with non-pathogenic trypanosomes such as T.b. brucei.			1					1
	699	Report of a WHO Meeting on Elimination of African Trypanosomiasis (2012)	Human African Trypanosomiasis	WHO	NTD	Meeting Notes	Link	2012	1	1		1	1			1																			Human African Trypanosomiasis	Treatment Tools	Fexinidazole entered phase II/III clinical trials in October 2012 to determine its efficacy against both stages of the disease. Administration is per os and the duration of the treatment is 10 days.			1			1					1
	700	Report of a WHO Meeting on Elimination of African Trypanosomiasis (2012)	Human African Trypanosomiasis	WHO	NTD	Meeting Notes	Link	2012	1	1		1	1			1																			Human African Trypanosomiasis	Treatment Tools	Oxaborole has been in phase I trials since September 2012 to determine its efficacy against both stages of the disease. Administration is per os in one single dose.			1			1					1
	701	Report of a WHO Meeting on Elimination of African Trypanosomiasis (2012)	Human African Trypanosomiasis	WHO	NTD	Meeting Notes	Link	2012	1	1		1	1			1																			Human African Trypanosomiasis	Epidemiological Tools	While the Identification of villages at risk, or IVR, may be useful, the amount of information required is not systematically available for all endemic areas of the continent. Furthermore, if all the information needed became available, the technique would need to be evaluated in different epidemiological and environmental settings to demonstrate its usefulness.	1
	702	Report of a WHO Meeting on Elimination of African Trypanosomiasis (2012)	Human African Trypanosomiasis	WHO	NTD	Meeting Notes	Link	2012	1	1		1	1			1																			Human African Trypanosomiasis	Issues and challenges	Improving knowledge of current gaps in geographical distribution. No data are available in several foci of Gambiense trypanosomiasis, mainly due to difficult access in some areas (Democratic Republic of the Congo) or security constraints (Central African Republic, Côte d’Ivoire the Democratic Republic of the Congo and Nigeria).	1
	703	Report of a WHO Meeting on Elimination of African Trypanosomiasis (2012)	Human African Trypanosomiasis	WHO	NTD	Meeting Notes	Link	2012	1	1		1	1			1																			Human African Trypanosomiasis	Issues and challenges	There is also a lack of knowledge in foci reporting zero cases for decades and an absence of effective surveillance questioning zero case reporting (Gambia, Guinea Bissau, Liberia, Niger, Senegal and Sierra Leone).	1
	704	Report of a WHO Meeting on Elimination of African Trypanosomiasis (2012)	Human African Trypanosomiasis	WHO	NTD	Meeting Notes	Link	2012	1	1		1	1			1																			Human African Trypanosomiasis	Issues and challenges	Elucidating the role of seropositive/aparasitaemic human cases and healthy carriers in maintaining transmission of the disease.		1
	705	Report of a WHO Meeting on Elimination of African Trypanosomiasis (2012)	Human African Trypanosomiasis	WHO	NTD	Meeting Notes	Link	2012	1	1		1	1			1																			Human African Trypanosomiasis	Issues and challenges	These human parasite reservoirs probably act as subsequent sources of infection for flies, which could maintain transmission and cause reemergence of the disease.		1
	706	Report of a WHO Meeting on Elimination of African Trypanosomiasis (2012)	Human African Trypanosomiasis	WHO	NTD	Meeting Notes	Link	2012	1	1		1	1			1																			Human African Trypanosomiasis	Issues and challenges	The immune trypanolysis test seems to be a promising tool for use as a marker of Gambiense trypanosomiasis infection in these individuals.		1
	707	Report of a WHO Meeting on Elimination of African Trypanosomiasis (2012)	Human African Trypanosomiasis	WHO	NTD	Meeting Notes	Link	2012	1	1		1	1			1																			Human African Trypanosomiasis	Issues and challenges	An individual case management approach has to be elaborated.				1
	708	Report of a WHO Meeting on Elimination of African Trypanosomiasis (2012)	Human African Trypanosomiasis	WHO	NTD	Meeting Notes	Link	2012	1	1		1	1			1																			Human African Trypanosomiasis	Issues and challenges	Understanding fully the epidemiological role of animal reservoir on Gambiense trypanosomiasis transmission.		1
	709	Report of a WHO Meeting on Elimination of African Trypanosomiasis (2012)	Human African Trypanosomiasis	WHO	NTD	Meeting Notes	Link	2012	1	1		1	1			1																			Human African Trypanosomiasis	Issues and challenges	Developing and implementing appropriate surveillance strategies adapted to each epidemiological scenario involving the health system	1
	710	WHO public health research agenda for influenza, 2017 update	Influenza	WHO	GIP	Guideline	Link	2017	1									1																	Influenza	Improved surveillance and detection of emergent Influenza A Viruses (IAVs) with zoonotic or pandemic potential for risk assessment and response	Establish and implement systems for expanded, more comprehensive, sustainable and transparent IAV detection and reporting in farmed animals and wildlife (funding, social, political, economic and legal strategies, including multilateral obligations, to be addressed).				1
	711	WHO public health research agenda for influenza, 2017 update	Influenza	WHO	GIP	Research Prioritization	Link	2017	1									1																	Influenza	Improved surveillance and detection of emergent Influenza A Viruses (IAVs) with zoonotic or pandemic potential for risk assessment and response	Conduct research for more sensitive, specific, cost-effective and operationally convenient surveillance and detection strategies, including epidemiological designs and novel technologies, including “active listening”.			1									1
	712	WHO public health research agenda for influenza, 2017 update	Influenza	WHO	GIP	Research Prioritization	Link	2017	1									1																	Influenza	Improved surveillance and detection of emergent Influenza A Viruses (IAVs) with zoonotic or pandemic potential for risk assessment and response	Harmonize strategies and laboratory testing for surveillance of zoonotic influenza at the human–animal interface and more broadly.				1
	713	WHO public health research agenda for influenza, 2017 update	Influenza	WHO	GIP	Research Prioritization	Link	2017	1									1																	Influenza	Improved surveillance and detection of emergent Influenza A Viruses (IAVs) with zoonotic or pandemic potential for risk assessment and response	Expand uptake of surveillance data within risk assessment frameworks in order to better assess zoonotic and pandemic potential of novel IAV strains, and to direct appropriate responses.					1
	714	WHO public health research agenda for influenza, 2017 update	Influenza	WHO	GIP	Research Prioritization	Link	2017	1									1																	Influenza	Identification of virus, host and environmental determinants for infectivity, susceptibility, transmission and pathogenesis of potentially zoonotic IAVs	Further define the host-to-host transmission pathways (e.g. aerosol, large droplet, contact or fomite) of IAVs from animal to animal, and from the animal or animal environment to humans, especially by occupational exposure and including persistence of the virus on farms, in markets, in processing centres and in products.		1
	715	WHO public health research agenda for influenza, 2017 update	Influenza	WHO	GIP	Research Prioritization	Link	2017	1									1																	Influenza	Identification of virus, host and environmental determinants for infectivity, susceptibility, transmission and pathogenesis of potentially zoonotic IAVs	Investigate virus-specific factors associated with zoonotic and pandemic potential that confer cross-species infectivity, susceptibility, transmissibility and pathogenicity.		1
	716	WHO public health research agenda for influenza, 2017 update	Influenza	WHO	GIP	Research Prioritization	Link	2017	1									1																	Influenza	Identification of virus, host and environmental determinants for infectivity, susceptibility, transmission and pathogenesis of potentially zoonotic IAVs	Investigate the host-specific factors, particularly in people and pigs as well as poultry, associated with susceptibility to infection, transmissibility and pathogenicity of IAVs of zoonotic and pandemic potential (genetics, genetic heterogeneity, species differences and immunity, including human age-specific immunity and “herd immunity”).		1
	717	WHO public health research agenda for influenza, 2017 update	Influenza	WHO	GIP	Research Prioritization	Link	2017	1									1																	Influenza	Identification of virus, host and environmental determinants for infectivity, susceptibility, transmission and pathogenesis of potentially zoonotic IAVs	Determine scientifically and propose for adoption by public and animal health multilateral agencies the minimum set of genotypic and phenotypic analyses required or expected of IAVs from animal or human populations to inform risk assessment, and apply this to risk mitigation strategies for emergent viruses of concern.				1
	718	WHO public health research agenda for influenza, 2017 update	Influenza	WHO	GIP	Research Prioritization	Link	2017	1									1																	Influenza	Management or modification of animal production and marketing systems for mitigation of the risk of zoonotic IAV emergence, geographic spread and transmission to humans	Develop, evaluate and implement, including through translational research, improved biosecurity measures (bio-exclusion) appropriate for the different production and marketing systems.				1
	719	WHO public health research agenda for influenza, 2017 update	Influenza	WHO	GIP	Research Prioritization	Link	2017	1									1																	Influenza	Management or modification of animal production and marketing systems for mitigation of the risk of zoonotic IAV emergence, geographic spread and transmission to humans	Develop improved interventions following IAV detections and outbreaks – alternatives to “stamping out” that are equally effective in eliminating virus but that are more economically profitable, financially feasible and socially acceptable.				1
	720	WHO public health research agenda for influenza, 2017 update	Influenza	WHO	GIP	Research Prioritization	Link	2017	1									1																	Influenza	Management or modification of animal production and marketing systems for mitigation of the risk of zoonotic IAV emergence, geographic spread and transmission to humans	Support studies, including translational research, to reduce the risk of transmission of IAVs (and other pathogens) associated with animal movements, farm to farm or farm to market.				1
	721	WHO public health research agenda for influenza, 2017 update	Influenza	WHO	GIP	Research Prioritization	Link	2017	1									1																	Influenza	Management or modification of animal production and marketing systems for mitigation of the risk of zoonotic IAV emergence, geographic spread and transmission to humans	Develop strategies, including community engagement, to lead to behavioural changes, to reduce transmission of IAVs on farms, and in markets, agricultural fairs and slaughtering facilities.				1
	722	WHO public health research agenda for influenza, 2017 update	Influenza	WHO	GIP	Research Prioritization	Link	2017	1									1																	Influenza	Management or modification of animal production and marketing systems for mitigation of the risk of zoonotic IAV emergence, geographic spread and transmission to humans	Evaluate the public health, economic, political and social impacts of intervention strategies under different epidemiological and field situations.					1
	723	WHO public health research agenda for influenza, 2017 update	Influenza	WHO	GIP	Research Prioritization	Link	2017	1									1																	Influenza	Improving vaccines and their application in the animal host populations to reduce human exposure to zoonotic IAVs	Develop new (more efficacious, easily administered and cost effective) vaccines for particular animal populations (mass application for poultry, better vaccines for ducks and pigs, and a system to detect and minimize antigenic variation between vaccine and field viruses).			1				1
	724	WHO public health research agenda for influenza, 2017 update	Influenza	WHO	GIP	Research Prioritization	Link	2017	1									1																	Influenza	Improving vaccines and their application in the animal host populations to reduce human exposure to zoonotic IAVs	Develop systems to effectively vaccinate target populations as required, including behavioural, social, political and economic aspects of vaccination and vaccine uptake, supported by community engagement, data collection and the development of long-term indicators.				1
	725	WHO public health research agenda for influenza, 2017 update	Influenza	WHO	GIP	Research Prioritization	Link	2017	1									1																	Influenza	Improving vaccines and their application in the animal host populations to reduce human exposure to zoonotic IAVs	Determine and communicate the benefits and risks of potent, antigenically matched vaccines and proper vaccination strategies.				1
	726	WHO public health research agenda for influenza, 2017 update	Influenza	WHO	GIP	Research Prioritization	Link	2017	1									1																	Influenza	Factors affecting person-to-person transmission	Investigate the relative importance of droplet, contact and airborne transmission in seasonal and pandemic influenza, to understand the effectiveness of various interventions to reduce transmission. (2009 revised)		1
	727	WHO public health research agenda for influenza, 2017 update	Influenza	WHO	GIP	Research Prioritization	Link	2017	1									1																	Influenza	Factors affecting person-to-person transmission	Investigate the details of aerosol transmission including the infectious dose, survival of the virus in aerosols and aerosol-generating procedures in clinical settings. (2009 revised)		1
	728	WHO public health research agenda for influenza, 2017 update	Influenza	WHO	GIP	Research Prioritization	Link	2017	1									1																	Influenza	Factors affecting person-to-person transmission	Investigate the importance of superspreading events and the factors involved in such events, to enable prevention. (2009 revised)		1
	729	WHO public health research agenda for influenza, 2017 update	Influenza	WHO	GIP	Research Prioritization	Link	2017	1									1																	Influenza	Factors affecting person-to-person transmission	Examine the role of antiviral use and vaccination in modulating influenza transmission. (2009 revised)		1
	730	WHO public health research agenda for influenza, 2017 update	Influenza	WHO	GIP	Research Prioritization	Link	2017	1									1																	Influenza	Conduct studies on feasible and effective surveillance in resource-limited settings, and to understand the seasonality and spread of influenza in different settings. (2009 revised)	Better surveillance in poorly resourced countries.	1
	731	WHO public health research agenda for influenza, 2017 update	Influenza	WHO	GIP	Research Prioritization	Link	2017	1									1																	Influenza	Conduct studies on feasible and effective surveillance in resource-limited settings, and to understand the seasonality and spread of influenza in different settings. (2009 revised)	The implications of seasonality and differences in transmission (temperate versus tropical countries) on the timing of vaccination.				1
	732	WHO public health research agenda for influenza, 2017 update	Influenza	WHO	GIP	Research Prioritization	Link	2017	1									1																	Influenza	Assess the dynamics of spread of epidemic and pandemic influenza in different epidemiological settings (e.g. low-income, rural versus urban and tropical versus temperate climates). (2009 revised)	How virus spread is affected by the setting, and how it is influenced by different social structures and behaviours.		1
	733	WHO public health research agenda for influenza, 2017 update	Influenza	WHO	GIP	Research Prioritization	Link	2017	1									1																	Influenza	Assess the dynamics of spread of epidemic and pandemic influenza in different epidemiological settings (e.g. low-income, rural versus urban and tropical versus temperate climates). (2009 revised)	The transmission dynamics in vulnerable populations (e.g. low-income communities, refugees and migrants, and informal settlements and urban slums).		1
	734	WHO public health research agenda for influenza, 2017 update	Influenza	WHO	GIP	Research Prioritization	Link	2017	1									1																	Influenza	Assess the dynamics of spread of epidemic and pandemic influenza in different epidemiological settings (e.g. low-income, rural versus urban and tropical versus temperate climates). (2009 revised)	The impact of local practices on delaying viral spread within and between countries.		1
	735	WHO public health research agenda for influenza, 2017 update	Influenza	WHO	GIP	Research Prioritization	Link	2017	1									1																	Influenza	Assess factors that make novel (seasonal or newly emerged) viruses successful, including replacement of other viral strains, and whether the risk of subsequent respiratory infections is influenced by influenza infection or prevention. (2009 revised)	Identify the factors that make novel viruses successful, including replacement of other viral strains.			1								1
	736	WHO public health research agenda for influenza, 2017 update	Influenza	WHO	GIP	Research Prioritization	Link	2017	1									1																	Influenza	Assess factors that make novel (seasonal or newly emerged) viruses successful, including replacement of other viral strains, and whether the risk of subsequent respiratory infections is influenced by influenza infection or prevention. (2009 revised)	Assess whether influenza infection or prevention influences the risk of subsequent respiratory infections.		1
	737	WHO public health research agenda for influenza, 2017 update	Influenza	WHO	GIP	Research Prioritization	Link	2017	1									1																	Influenza	Public health measures to limit transmission	Study the relative effectiveness of surgical masks and fit-tested respirators, in addition to hand and respiratory hygiene, in preventing the spread of influenza in clinical settings. (2009 revised)					1
	738	WHO public health research agenda for influenza, 2017 update	Influenza	WHO	GIP	Research Prioritization	Link	2017	1									1																	Influenza	Public health measures to limit transmission	Study the effectiveness, timing and optimal implementation of school closures, other social distancing measures, and environmental control methods in actual settings. (2009 revised)				1
	739	WHO public health research agenda for influenza, 2017 update	Influenza	WHO	GIP	Research Prioritization	Link	2017	1									1																	Influenza	Determining disease burden and social impact	Assess the timeliness, quality and sustainability of influenza disease surveillance. Conduct epidemiological projects to determine the timing, disease and economic burden of seasonal and pandemic influenza. Assess influenza vaccine effectiveness, impact and cost– benefit among WHO recommended target groups in countries seeking to introduce or expand influenza vaccine use.					1
	740	WHO public health research agenda for influenza, 2017 update	Influenza	WHO	GIP	Research Prioritization	Link	2017	1									1																	Influenza	Determining disease burden and social impact	Determine the best approaches for applying influenza disease burden data, coupled with cost–effectiveness analyses, to inform development or expansion of influenza control programmes in the context of competing priorities.				1
	741	WHO public health research agenda for influenza, 2017 update	Influenza	WHO	GIP	Research Prioritization	Link	2017	1									1																	Influenza	Determining disease burden and social impact	Assess the impact of influenza in different socioeconomic settings (e.g. disadvantaged, underserved and indigenous populations).	1
	742	WHO public health research agenda for influenza, 2017 update	Influenza	WHO	GIP	Research Prioritization	Link	2017	1									1																	Influenza	Determining disease burden and social impact	Evaluate the social impact (e.g. disruptions in commerce, health-care systems, public safety and societal functions) of seasonal and pandemic influenza.	1
	743	WHO public health research agenda for influenza, 2017 update	Influenza	WHO	GIP	Research Prioritization	Link	2017	1									1																	Influenza	Investigate methods to improve the process for selecting vaccine strains and to characterize optimal vaccine strains, including the establishment of vaccine strain libraries.	These investigations require the development of high-throughput assays to determine the antigenic characteristics of influenza viruses and extensive studies on human serology, and to determine their impact on vaccine virus selection. In addition, there is a need to identify or develop improved cell lines for the generation of non-egg-based CVVs.			1					1
	744	WHO public health research agenda for influenza, 2017 update	Influenza	WHO	GIP	Research Prioritization	Link	2017	1									1																	Influenza	Conduct studies to enhance the clinical applications of existing vaccines, including improvements in production, duration and breadth of protection; safety and immunogenicity profiles; and dose-sparing formulations, especially for high-risk groups.	Research should be continued by developing optimal vaccination strategies that elicit improved breadth and durability of vaccine-induced protective immunity to influenza viruses. These studies must investigate the role of immunological priming for future vaccine responses, and the phenomenon of low antibody responses after repeated annual vaccination, which results in reduced vaccine effectivenes…				1
	745	WHO public health research agenda for influenza, 2017 update	Influenza	WHO	GIP	Research Prioritization	Link	2017	1									1																	Influenza	Systematically evaluate the steps in vaccine production to reduce bottlenecks in the production of vaccines, and improve the processes of rapid response, surge capacity, rapid deployment and tracking of vaccine usage.	Additional research activities require rapid WHO biosafety risk assessment of Candidate Vaccine Viruses (CVVs) for expedited initiation of vaccine manufacture and distribution, and improvements of yields and stability of CVVs in multiple manufacturing platforms.			1				1
	746	WHO public health research agenda for influenza, 2017 update	Influenza	WHO	GIP	Research Prioritization	Link	2017	1									1																	Influenza	Improve immunogenicity, availability and delivery of influenza vaccines	Conduct studies to optimize and standardize animal models to be used in preclinical evaluation of new vaccines.			1				1
	747	WHO public health research agenda for influenza, 2017 update	Influenza	WHO	GIP	Research Prioritization	Link	2017	1									1																	Influenza	Develop new vaccines, vaccine platforms and formulations that are safe and have enhanced immunogenicity, as well as vaccine delivery systems with improved ease of storage and administration, especially for use in under-resourced settings.	There is a need to develop novel, broadly cross-protective vaccines, including approaches combining multiple strategies (e.g. different antigens, use of adjuvants and novel delivery systems); clinical trials to investigate the breadth and duration of the human immune response to broadly cross-protective vaccine candidates; and a diligent assessment of next-generation vaccine strategies in the con…			1				1
	748	WHO public health research agenda for influenza, 2017 update	Influenza	WHO	GIP	Research Prioritization	Link	2017	1									1																	Influenza	Identify correlates of protection for different vaccines and correlates of priming, including development and standardization of methodologies.	This revision mainly addresses: • the definition and validation of correlates of protection other than haemagglutination inhibition antibody (e.g. neutralizing antibodies, neuraminidase inhibition antibodies, other functional antibodies, cell-mediated immunity and systems biology) for novel vaccine candidates; and • the development of biobanks of characterized human clinical trials, to help in th…			1				1
	749	WHO public health research agenda for influenza, 2017 update	Influenza	WHO	GIP	Research Prioritization	Link	2017	1									1																	Influenza	Develop innovative clinical trial methodologies to study the effectiveness and safety of novel vaccines for pre-licensure and post-licensure vaccine evaluation and vaccine effectiveness studies, with an emphasis on pharmacovigilance and reduction of disease burden for post-licensure vaccine evaluation in a wider range of settings (including children), and examine and develop ways to harmonize the…	The research activities should address the development, evaluation or validation of: • adaptive clinical trial designs to speed up vaccine development; • clinical study designs to evaluate multiple candidates in the same trial; • systems biology pipelines to predict safety and identify non-responders; • human challenge models for preliminary assessment of candidate vaccines; and • assays to ident…				1
	750	WHO public health research agenda for influenza, 2017 update	Influenza	WHO	GIP	Research Prioritization	Link	2017	1									1																	Influenza	Public health policies to reduce the impact of disease	Evaluate existing and new policies and strategies to optimize vaccine uptake and improve vaccine acceptability (e.g. policies targeting risk groups versus the general population).				1
	751	WHO public health research agenda for influenza, 2017 update	Influenza	WHO	GIP	Research Prioritization	Link	2017	1									1																	Influenza	Public health policies to reduce the impact of disease	Study the role of social science research in establishing social, ethical and legal standards in the application of public health policy, and address the public perception of influenza and its impact on societies, particularly in under-resourced populations.				1
	752	WHO public health research agenda for influenza, 2017 update	Influenza	WHO	GIP	Research Prioritization	Link	2017	1									1																	Influenza	Understanding the clinical spectrum and natural history of human disease, including risk factors (e.g. comorbidities, demographic characteristics and environmental factors, and pre-existing infections), viral replication kinetics and immune responses, and prognostic markers for severe disease and its complications.	Undertake integrated studies of viral replication patterns; systemic, respiratory mucosal and lung immune responses; and other host responses and outcomes in key high-risk populations (e.g. chronic lung disease, cardiovascular disease, infancy, pregnancy, immunocompromise and morbid obesity), critically ill influenza patients and those with novel influenza A virus infections.			1								1
	753	WHO public health research agenda for influenza, 2017 update	Influenza	WHO	GIP	Research Prioritization	Link	2017	1									1																	Influenza	Assess the incidence, anatomical sites, etiology and pathogenesis of secondary bacterial infections associated with influenza, as well as optimal treatment modalities and prophylactic or preventive measures.	Determine frequencies of antimicrobial-resistant bacterial coinfections, their susceptibility patterns and the efficacy of antimicrobial treatment strategies in influenza and other respiratory viral infections.	1
	754	WHO public health research agenda for influenza, 2017 update	Influenza	WHO	GIP	Research Prioritization	Link	2017	1									1																	Influenza	Assess the incidence, anatomical sites, etiology and pathogenesis of secondary bacterial infections associated with influenza, as well as optimal treatment modalities and prophylactic or preventive measures.	Undertake studies to validate clinical or laboratory criteria for stopping antibiotics in influenza and other pneumonias associated with respiratory viruses.				1
	755	WHO public health research agenda for influenza, 2017 update	Influenza	WHO	GIP	Research Prioritization	Link	2017	1									1																	Influenza	Study the role of host genetic factors on susceptibility and severity of influenza virus infection.	Aggregate available data and conduct additional studies of the whole exome or genome of persons with severe influenza pneumonia (and of appropriate family-based and population controls) to help identify genetic susceptibility variants.			1								1
	756	WHO public health research agenda for influenza, 2017 update	Influenza	WHO	GIP	Research Prioritization	Link	2017	1									1																	Influenza	Develop rapid, sensitive, affordable point-of-care diagnostic tests for detecting influenza virus and antiviral resistance.	Assess the impact on patient outcomes and the cost–effectiveness of current point-of-care (POC) influenza detection assays (e.g. empiric versus diagnostics-guided antiviral treatment).					1
	757	WHO public health research agenda for influenza, 2017 update	Influenza	WHO	GIP	Research Prioritization	Link	2017	1									1																	Influenza	Develop rapid, sensitive, affordable point-of-care diagnostic tests for detecting influenza virus and antiviral resistance.	Validate the predictive value of phenotypic and genotypic assays for Neuraminidase Inhibitors (NAI) susceptibility in clinical settings.				1
	758	WHO public health research agenda for influenza, 2017 update	Influenza	WHO	GIP	Research Prioritization	Link	2017	1									1																	Influenza	Identify clinical and laboratory markers, and develop improved point-of-care tools for the prognosis and management of influenza.	Investigate the usefulness of monitoring patients with rapid influenza diagnostic assays and prognostic biomarkers assays, to inform clinical care and infection control.				1
	759	WHO public health research agenda for influenza, 2017 update	Influenza	WHO	GIP	Research Prioritization	Link	2017	1									1																	Influenza	Optimize the use of current antiviral treatments, including understanding barriers to availability and increased use for treatment of influenza.	Determine whether empiric antiviral therapy added to standard care in patients with community-acquired pneumonia or severe acute respiratory infection during periods of influenza virus circulation is effective and safe, particularly in low-resource settings.				1
	760	WHO public health research agenda for influenza, 2017 update	Influenza	WHO	GIP	Research Prioritization	Link	2017	1									1																	Influenza	Optimize the use of current antiviral treatments, including understanding barriers to availability and increased use for treatment of influenza.	Conduct a survey of clinical practice guidelines and country-level antiviral availability for seasonal influenza treatment.				1
	761	WHO public health research agenda for influenza, 2017 update	Influenza	WHO	GIP	Research Prioritization	Link	2017	1									1																	Influenza	Optimize the effectiveness of current and novel antiviral treatments through development of new formulations, delivery routes or systems, antiviral drug combinations and strategies, to address emergence and treatment of antiviral resistance.	Test the most promising antiviral therapy combinations, particularly those that have potential for wide-scale use, and use in high-risk groups and hospitalized influenza patients.				1
	762	WHO public health research agenda for influenza, 2017 update	Influenza	WHO	GIP	Research Prioritization	Link	2017	1									1																	Influenza	Optimize the effectiveness of current and novel antiviral treatments through development of new formulations, delivery routes or systems, antiviral drug combinations and strategies, to address emergence and treatment of antiviral resistance.	Develop improved clinical trial designs, including pragmatic and adaptive trials that use clinically relevant, patient-oriented endpoints for treatment studies in severe influenza.				1
	763	WHO public health research agenda for influenza, 2017 update	Influenza	WHO	GIP	Research Prioritization	Link	2017	1									1																	Influenza	Optimize the effectiveness of current and novel antiviral treatments through development of new formulations, delivery routes or systems, antiviral drug combinations and strategies, to address emergence and treatment of antiviral resistance.	Conduct additional trials of intravenous NAIs in hospitalized influenza patients, to determine efficacy and appropriate duration of therapy.				1
	764	WHO public health research agenda for influenza, 2017 update	Influenza	WHO	GIP	Research Prioritization	Link	2017	1									1																	Influenza	Optimize the effectiveness of current and novel antiviral treatments through development of new formulations, delivery routes or systems, antiviral drug combinations and strategies, to address emergence and treatment of antiviral resistance.	Determine optimal dose regimens for oseltamivir treatment in pregnant women, neonates and infants with influenza.				1
	765	WHO public health research agenda for influenza, 2017 update	Influenza	WHO	GIP	Research Prioritization	Link	2017	1									1																	Influenza	Develop novel and effective treatment strategies, including adjunctive treatments (e.g. immunomodulators, immunoglobulins, and natural products and their active components).	Examine the role of clinically promising adjunctive therapies in combination with antiviral therapy compared with antiviral therapy alone in hospitalized influenza patients.				1
	766	WHO public health research agenda for influenza, 2017 update	Influenza	WHO	GIP	Research Prioritization	Link	2017	1									1																	Influenza	Develop novel and effective treatment strategies, including adjunctive treatments (e.g. immunomodulators, immunoglobulins, and natural products and their active components).	Conduct a large randomized controlled trial to investigate the efficacy and safety of adding low-dose systemic corticosteroids to standard care in critically ill influenza patients.					1
	767	WHO public health research agenda for influenza, 2017 update	Influenza	WHO	GIP	Research Prioritization	Link	2017	1									1																	Influenza	Optimize management of persons with or at increased risk for severe influenza disease and its complications, including intensive care practices that are based on influenza-specific evidence and are applicable across a range of resource settings.	Conduct a systematic review to assess current best practices of supportive care applicable to management of critically ill influenza patients.				1
	768	WHO public health research agenda for influenza, 2017 update	Influenza	WHO	GIP	Research Prioritization	Link	2017	1									1																	Influenza	Optimize management of persons with or at increased risk for severe influenza disease and its complications, including intensive care practices that are based on influenza-specific evidence and are applicable across a range of resource settings.	Incorporate influenza diagnostic testing into ongoing and future studies of supportive intensive care management strategies for patients with severe pneumonia and acute respiratory distress syndrome.				1
	769	WHO public health research agenda for influenza, 2017 update	Influenza	WHO	GIP	Research Prioritization	Link	2017	1									1																	Influenza	Optimize management of persons with or at increased risk for severe influenza disease and its complications, including intensive care practices that are based on influenza-specific evidence and are applicable across a range of resource settings.	Determine whether non-invasive ventilation or high-flow nasal cannula supplemental oxygen therapy may be used safely and effectively in selected influenza patients, especially in resource-limited settings.					1
	770	WHO public health research agenda for influenza, 2017 update	Influenza	WHO	GIP	Research Prioritization	Link	2017	1									1																	Influenza	Health-care capacity and response	Evaluate the effectiveness of prevention and control strategies included in pandemic influenza preparedness plans to improve patient care and reduce the impact of influenza on health-care systems, by studying responses to seasonal influenza epidemics.					1
	771	WHO public health research agenda for influenza, 2017 update	Influenza	WHO	GIP	Research Prioritization	Link	2017	1									1																	Influenza	Conduct operational studies on surge capacity needs, including development of triage schemes, alternative models of care and strategies to maintain adequate staffing, in different smaller health-care and resource settings.	Assess the feasibility and cost–effectiveness of large-scale use of POC diagnostic tests to help in the triage of patients presenting to health-care facilities during an outbreak.					1
	772	WHO public health research agenda for influenza, 2017 update	Influenza	WHO	GIP	Research Prioritization	Link	2017	1									1																	Influenza	Undertake research to validate alternative health delivery systems for care of influenza patients, including home care, community facilities other than hospitals and other venues during periods of extraordinary demand.	Test strategies to increase the ability to assess and monitor influenza patients outside of clinics and hospitals (e.g. use of available technology for text, voice and video transmission).				1
	773	WHO public health research agenda for influenza, 2017 update	Influenza	WHO	GIP	Research Prioritization	Link	2017	1									1																	Influenza	Undertake research to validate alternative health delivery systems for care of influenza patients, including home care, community facilities other than hospitals and other venues during periods of extraordinary demand.	Test strategies to assess the uptake and outcomes of early treatment of influenza patients with antiviral drugs through alternative facilities (e.g. pharmacies) and through telephone triage				1
	774	WHO public health research agenda for influenza, 2017 update	Influenza	WHO	GIP	Research Prioritization	Link	2017	1									1																	Influenza	Conduct studies to develop context-appropriate best practices that provide protection for health-care workers and other caregivers in different health-care settings.	Conduct knowledge, attitudes and practices surveys among health-care workers to determine strategies to enhance influenza vaccine uptake and compliance with personal protective equipment (PPE) and other infection control recommendations.				1
	775	WHO public health research agenda for influenza, 2017 update	Influenza	WHO	GIP	Research Prioritization	Link	2017	1									1																	Influenza	Conduct studies to develop context-appropriate best practices that provide protection for health-care workers and other caregivers in different health-care settings.	Determine the effectiveness of different PPE approaches (e.g. masks versus respirators, and goggles versus face shields versus no eye protection).				1
	776	WHO public health research agenda for influenza, 2017 update	Influenza	WHO	GIP	Research Prioritization	Link	2017	1									1																	Influenza	Health-care capacity and response	Identify evidence-driven clinical care pathways and principles that optimize health-care delivery in a range of resource settings.				1
	777	WHO public health research agenda for influenza, 2017 update	Influenza	WHO	GIP	Research Prioritization	Link	2017	1									1																	Influenza	Develop principles and practices for timely assessment and introduction of new interventions during public health emergencies, including funded systems for standardized clinical data collection, and rapid analyses and sharing of findings to inform clinical management and public health decisions.	Develop a repository of observational and interventional clinical research protocols that have undergone scientific and regulatory vetting to facilitate rapid initiation, evaluation and dissemination of findings; and undertake these protocols, where appropriate, in inter-pandemic periods.				1
	778	WHO public health research agenda for influenza, 2017 update	Influenza	WHO	GIP	Research Prioritization	Link	2017	1									1																	Influenza	Next-generation sequencing and other emerging technologies, research recommendations for the short-term:	standardization of metadata for use across the Global Influenza Surveillance and Response System (GISRS)	1
	779	WHO public health research agenda for influenza, 2017 update	Influenza	WHO	GIP	Research Prioritization	Link	2017	1									1																	Influenza	Next-generation sequencing and other emerging technologies, research recommendations for the short-term:	development of a shared informatics infrastructure that would enable dissemination of NGS technologies throughout GISRS				1
	780	WHO public health research agenda for influenza, 2017 update	Influenza	WHO	GIP	Research Prioritization	Link	2017	1									1																	Influenza	Next-generation sequencing and other emerging technologies, research recommendations for the short-term:	development of NGS technology as a clinical diagnostic tool			1					1
	781	WHO public health research agenda for influenza, 2017 update	Influenza	WHO	GIP	Research Prioritization	Link	2017	1									1																	Influenza	Next-generation sequencing and other emerging technologies, research recommendations for the short-term:	development of methods to integrate antigenic, structural, clinical and genetic data to improve surveillance and vaccine strain selection.				1
	782	WHO public health research agenda for influenza, 2017 update	Influenza	WHO	GIP	Research Prioritization	Link	2017	1									1																	Influenza	Next-generation sequencing and other emerging technologies, research recommendations for the long-term:	near real-time availability of sequence data for use by the broad public health and scientific community worldwide				1
	783	WHO public health research agenda for influenza, 2017 update	Influenza	WHO	GIP	Research Prioritization	Link	2017	1									1																	Influenza	Next-generation sequencing and other emerging technologies, research recommendations for the long-term:	an NGS platform that provides both diagnostic results to clinical staff and real-time genomic data on currently circulating influenza viruses				1
	784	WHO public health research agenda for influenza, 2017 update	Influenza	WHO	GIP	Research Prioritization	Link	2017	1									1																	Influenza	Next-generation sequencing and other emerging technologies, research recommendations for the long-term:	exploring integration with data on the host microbiome; for example, impacts of infection on the microbiome as a whole, or markers and trends associated with disease severity;		1
	785	WHO public health research agenda for influenza, 2017 update	Influenza	WHO	GIP	Research Prioritization	Link	2017	1									1																	Influenza	Next-generation sequencing and other emerging technologies, research recommendations for the long-term:	exploring systems approaches to generate new knowledge to identify clinically usable predictive markers for influenza			1					1
	786	WHO public health research agenda for influenza, 2017 update	Influenza	WHO	GIP	Research Prioritization	Link	2017	1									1																	Influenza	Next-generation sequencing and other emerging technologies, research recommendations for the long-term:	building computational platforms and developing advanced data analytic tools that can successfully integrate multiscale diverse data sets towards quantitative models				1
	787	WHO public health research agenda for influenza, 2017 update	Influenza	WHO	GIP	Research Prioritization	Link	2017	1									1																	Influenza	Improve forecasting of influenza virus and disease (Forecasting)	Further improve short- and medium-term epidemiological forecasting of influenza disease.	1
	788	WHO public health research agenda for influenza, 2017 update	Influenza	WHO	GIP	Research Prioritization	Link	2017	1									1																	Influenza	Improve forecasting of influenza virus and disease (Forecasting)	Consider which surveillance targets best support decision-making (~3 months).	1
	789	WHO public health research agenda for influenza, 2017 update	Influenza	WHO	GIP	Research Prioritization	Link	2017	1									1																	Influenza	Improve forecasting of influenza virus and disease (Forecasting)	Incorporate exogenous (i.e. non-biological) factors into medium-term forecasts (~6 months).	1
	790	WHO public health research agenda for influenza, 2017 update	Influenza	WHO	GIP	Research Prioritization	Link	2017	1									1																	Influenza	Improve forecasting of influenza virus and disease (Forecasting)	Improve strain forecasting for improved seasonal vaccination (~1 year): o forecasting the next antigenic cluster; and o forecasting which extant clade will dominate.	1
	791	WHO public health research agenda for influenza, 2017 update	Influenza	WHO	GIP	Research Prioritization	Link	2017	1									1																	Influenza	Improve disease burden estimates	Refine burden and severity estimates through model-based data synthesis by incorporating serological, sentinel influenza-like illness (ILI), virological surveillance and e-health data.	1
	792	WHO public health research agenda for influenza, 2017 update	Influenza	WHO	GIP	Research Prioritization	Link	2017	1									1																	Influenza	Improve disease burden estimates	Characterize and understand interannual variation in severity and attack rates, and variation by subtype and clade.	1
	793	WHO public health research agenda for influenza, 2017 update	Influenza	WHO	GIP	Research Prioritization	Link	2017	1									1																	Influenza	Improve disease burden estimates	Use models to optimize novel surveillance systems for low- and middle-income countries (LMICs); for example, syndromic surveillance and the use of multiplex diagnostics.				1
	794	WHO public health research agenda for influenza, 2017 update	Influenza	WHO	GIP	Research Prioritization	Link	2017	1									1																	Influenza	Improve the evaluation and further optimization of seasonal vaccination	Develop models for better evaluation of the impact of seasonal vaccination on disease burden, including cost–effectiveness analysis for LMICs.					1
	795	WHO public health research agenda for influenza, 2017 update	Influenza	WHO	GIP	Research Prioritization	Link	2017	1									1																	Influenza	Improve the evaluation and further optimization of seasonal vaccination	Improve mechanistic modelling of vaccine efficacy and estimate the impact of population immunity, using immunodynamic models with antibody landscape data from longitudinal and cross-sectional studies.				1
	796	WHO public health research agenda for influenza, 2017 update	Influenza	WHO	GIP	Research Prioritization	Link	2017	1									1																	Influenza	Improve the evaluation and further optimization of seasonal vaccination	Assess the impact of repeat vaccination (for live-attenuated influenza vaccine [LAIV] and trivalent inactivated influenza [TIV]) on individual antibody dynamics and disease risk, including evaluation of test-negative trial data and the potential limitations of such data.		1
	797	WHO public health research agenda for influenza, 2017 update	Influenza	WHO	GIP	Research Prioritization	Link	2017	1									1																	Influenza	Improve the evaluation and further optimization of seasonal vaccination	Use modelling to optimize novel vaccination strategies.				1
	798	WHO public health research agenda for influenza, 2017 update	Influenza	WHO	GIP	Research Prioritization	Link	2017	1									1																	Influenza	Improve pandemic preparedness and assessment	Develop models to improve assessment of the pandemic potential of zoonotic strains.				1
	799	WHO public health research agenda for influenza, 2017 update	Influenza	WHO	GIP	Research Prioritization	Link	2017	1									1																	Influenza	Improve pandemic preparedness and assessment	Develop novel methods for improved assessment of real-time pandemic severity.				1
	800	WHO public health research agenda for influenza, 2017 update	Influenza	WHO	GIP	Research Prioritization	Link	2017	1									1																	Influenza	Improve pandemic preparedness and assessment	Improve methods for real-time forecasting of pandemic trajectories using serological, genetic and Internet data to improve denominator estimates.	1
	801	WHO public health research agenda for influenza, 2017 update	Influenza	WHO	GIP	Research Prioritization	Link	2017	1									1																	Influenza	Improve pandemic preparedness and assessment	forecast pandemic influenza	1
	802	WHO public health research agenda for influenza, 2017 update	Influenza	WHO	GIP	Research Prioritization	Link	2017	1									1																	Influenza	Improve pandemic preparedness and assessment	adapt seasonal forecasts or ensemble methods for pandemic situations.				1
	803	WHO public health research agenda for influenza, 2017 update	Influenza	WHO	GIP	Research Prioritization	Link	2017	1									1																	Influenza	Strategic communication	Conduct and review international studies and experience in communication response during health emergencies from related disciplines (e.g. behavioural and social sciences, media studies and marketing), in order to improve strategic public health communication response and decision-making.				1
	804	WHO public health research agenda for influenza, 2017 update	Influenza	WHO	GIP	Research Prioritization	Link	2017	1									1																	Influenza	Strategic communication	Identify, develop and evaluate adaptable communication tools and methods that can accurately and sustainably be used for the rapid assessment and monitoring of knowledge, attitudes, practices and perception in different population groups, to guide effective communication efforts.				1
	805	WHO public health research agenda for influenza, 2017 update	Influenza	WHO	GIP	Research Prioritization	Link	2017	1									1																	Influenza	Strategic communication	Identify, develop and evaluate innovative approaches, advocacy strategies and communication channels appropriate for different cultural settings and diverse target audiences, in order to change behaviour.				1
	806	WHO public health research agenda for influenza, 2017 update	Influenza	WHO	GIP	Research Prioritization	Link	2017	1									1																	Influenza	Strategic communication	Track, monitor and analyse different response methods during health emergencies to identify the communication methods that most effectively stop the spread of inaccurate and contradictory information, rumours, myths and narratives, and counteract their negative impact on the response.				1
	807	WHO public health research agenda for influenza, 2017 update	Influenza	WHO	GIP	Research Prioritization	Link	2017	1									1																	Influenza	Strategic communication	Study how ethical, social, economic and political factors influence communication interventions in national and international health crisis situations, in order to develop communication strategies to diminish the burden of disease.				1
	808	WHO public health research agenda for influenza, 2017 update	Influenza	WHO	GIP	Research Prioritization	Link	2017	1									1																	Influenza	Strategic communication	Determine best communication practices to increase health-care workers’ uptake of influenza vaccine, and to improve their ability to impart information about influenza and the influenza vaccine.				1
	809	WHO public health research agenda for influenza, 2017 update	Influenza	WHO	GIP	Research Prioritization	Link	2017	1									1																	Influenza	Strategic communication	Conduct studies to determine which strategies are effective and which are ineffective for coordinating communication between subnational, national and international stakeholders and partners, including studies on which stakeholders are the most effective decision makers, in order to reduce the burden of influenza disease.				1
	810	WHO public health research agenda for influenza, 2017 update	Influenza	WHO	GIP	Research Prioritization	Link	2017	1									1																	Influenza	Strategic communication	Identify and make recommendations on the most effective ways to communicate new influenza research findings that will best increase knowledge and change behaviour among different audiences.				1
	811	Research Priorities for Chagas disease, Human African Trypanosomiasis, and Leishmaniasis	Chagas human African Trypanosomiasis Leishmaniasis	WHO	NTD TDR	Research Prioritization	Link	2012	1	1	1	1	1	1										1		1	1	1	1	1	1	1	1	1	Kinetoplastid	Diagnostics for case detection and characterization, including tests for drug-resistance and tests of cure	Improved means to identify specific disease states, from symptomatic and chronic, to cured conditions			1					1
	812	Research Priorities for Chagas disease, Human African Trypanosomiasis, and Leishmaniasis	Chagas human African Trypanosomiasis Leishmaniasis	WHO	NTD TDR	Research Prioritization	Link	2012	1	1	1	1	1	1										1		1	1	1	1	1	1	1	1	1	Kinetoplastid	Diagnostics for case detection and characterization, including tests for drug-resistance and tests of cure	Improved diagnostics to detect drug resistant and other types of parasite variants			1					1
	813	Research Priorities for Chagas disease, Human African Trypanosomiasis, and Leishmaniasis	Chagas human African Trypanosomiasis Leishmaniasis	WHO	NTD TDR	Research Prioritization	Link	2012	1	1	1	1	1	1										1		1	1	1	1	1	1	1	1	1	Kinetoplastid	Replacement of drugs that are available but with substantial limitations in terms of tolerability, efficacy, cost and drug resistance of parasites.	Robust pipeline of drugs, especially for the chronic and more lethal disease stages. Drugs for Chagas, second stage human African trypanosomiasis and visceral and cutaneous leishmaniasis			1			1
	814	Research Priorities for Chagas disease, Human African Trypanosomiasis, and Leishmaniasis	Chagas human African Trypanosomiasis Leishmaniasis	WHO	NTD TDR	Research Prioritization	Link	2012	1	1	1	1	1	1										1		1	1	1	1	1	1	1	1	1	Kinetoplastid	Replacement of drugs that are available but with substantial limitations in terms of tolerability, efficacy, cost and drug resistance of parasites.	Exploration of combination drugs to avoid resistance			1			1
	815	Research Priorities for Chagas disease, Human African Trypanosomiasis, and Leishmaniasis	Chagas human African Trypanosomiasis Leishmaniasis	WHO	NTD TDR	Research Prioritization	Link	2012	1	1	1	1	1	1										1		1	1	1	1	1	1	1	1	1	Kinetoplastid	Replacement of drugs that are available but with substantial limitations in terms of tolerability, efficacy, cost and drug resistance of parasites.	Repurposing of existing drugs			1			1
	816	Research Priorities for Chagas disease, Human African Trypanosomiasis, and Leishmaniasis	Chagas human African Trypanosomiasis Leishmaniasis	WHO	NTD TDR	Research Prioritization	Link	2012	1	1	1	1	1	1										1		1	1	1	1	1	1	1	1	1	Kinetoplastid		Markers of successful control					1
	817	Research Priorities for Chagas disease, Human African Trypanosomiasis, and Leishmaniasis	Chagas human African Trypanosomiasis Leishmaniasis	WHO	NTD TDR	Research Prioritization	Link	2012	1	1	1	1	1	1										1		1	1	1	1	1	1	1	1	1	Kinetoplastid		Research on vector population characteristics and insecticide resistance		1
	818	Research Priorities for Chagas disease, Human African Trypanosomiasis, and Leishmaniasis	Chagas human African Trypanosomiasis Leishmaniasis	WHO	NTD TDR	Research Prioritization	Link	2012	1	1	1	1	1	1										1		1	1	1	1	1	1	1	1	1	Kinetoplastid		Research on vector population characteristics and population genetics		1
	819	Research Priorities for Chagas disease, Human African Trypanosomiasis, and Leishmaniasis	Chagas human African Trypanosomiasis Leishmaniasis	WHO	NTD TDR	Research Prioritization	Link	2012	1	1	1	1	1	1										1		1	1	1	1	1	1	1	1	1	Kinetoplastid		Research on the behaviour, distribution and dispersal of vector populations in Chagas disease and Leishmaniasis		1
	820	Research Priorities for Chagas disease, Human African Trypanosomiasis, and Leishmaniasis	Chagas human African Trypanosomiasis Leishmaniasis	WHO	NTD TDR	Research Prioritization	Link	2012	1	1	1	1	1	1										1		1	1	1	1	1	1	1	1	1	Kinetoplastid		Research on surveillance methods for Chagas disease and human African trypanosomiasis	1
	821	Research Priorities for Chagas disease, Human African Trypanosomiasis, and Leishmaniasis	Chagas human African Trypanosomiasis Leishmaniasis	WHO	NTD TDR	Research Prioritization	Link	2012	1	1	1	1	1	1										1		1	1	1	1	1	1	1	1	1	Kinetoplastid		Economic analysis of treatment and vector control methods for the three diseases					1
	822	Research Priorities for Chagas disease, Human African Trypanosomiasis, and Leishmaniasis	Chagas human African Trypanosomiasis Leishmaniasis	WHO	NTD TDR	Research Prioritization	Link	2012	1	1	1	1	1	1										1		1	1	1	1	1	1	1	1	1	Kinetoplastid	Develop new therapies based on current atikinetoplastids	Sensitivity profiles of each of the trypanosomatids to active compounds		1
	823	Research Priorities for Chagas disease, Human African Trypanosomiasis, and Leishmaniasis	Chagas human African Trypanosomiasis Leishmaniasis	WHO	NTD TDR	Research Prioritization	Link	2012	1	1	1	1	1	1										1		1	1	1	1	1	1	1	1	1	Kinetoplastid	Develop new drugs with anti-trypanosomatid activity	Determine essential metabolic pathways/proteins		1
	824	Research Priorities for Chagas disease, Human African Trypanosomiasis, and Leishmaniasis	Chagas human African Trypanosomiasis Leishmaniasis	WHO	NTD TDR	Research Prioritization	Link	2012	1	1	1	1	1	1										1		1	1	1	1	1	1	1	1	1	Kinetoplastid	Develop new drugs with anti-trypanosomatid activity	Determine specific inhibitors based on structure function relationships		1
	825	Research Priorities for Chagas disease, Human African Trypanosomiasis, and Leishmaniasis	Chagas human African Trypanosomiasis Leishmaniasis	WHO	NTD TDR	Research Prioritization	Link	2012	1	1	1	1	1	1										1		1	1	1	1	1	1	1	1	1	Kinetoplastid	Develop new drugs with anti-trypanosomatid activity	Determine pharmacokinetics of candidate drugs in animals models			1			1
	826	Research Priorities for Chagas disease, Human African Trypanosomiasis, and Leishmaniasis	Chagas human African Trypanosomiasis Leishmaniasis	WHO	NTD TDR	Research Prioritization	Link	2012	1	1	1	1	1	1										1		1	1	1	1	1	1	1	1	1	Kinetoplastid	Identify drugs to include in combination therapy	Determine drug side-effects to avoid additive toxicity			1			1
	827	Research Priorities for Chagas disease, Human African Trypanosomiasis, and Leishmaniasis	Chagas human African Trypanosomiasis Leishmaniasis	WHO	NTD TDR	Research Prioritization	Link	2012	1	1	1	1	1	1										1		1	1	1	1	1	1	1	1	1	Kinetoplastid	Identify drugs to include in combination therapy	Investigate synergy of selected compounds in animal models			1			1
	828	Research Priorities for Chagas disease, Human African Trypanosomiasis, and Leishmaniasis	Chagas human African Trypanosomiasis Leishmaniasis	WHO	NTD TDR	Research Prioritization	Link	2012	1	1	1	1	1	1										1		1	1	1	1	1	1	1	1	1	Kinetoplastid	Identify drugs to include in combination therapy	Determine the mechanisms of resistance to the compounds using laboratory generated resistant cell lines		1
	829	Research Priorities for Chagas disease, Human African Trypanosomiasis, and Leishmaniasis	Chagas human African Trypanosomiasis Leishmaniasis	WHO	NTD TDR	Research Prioritization	Link	2012	1	1	1	1	1	1										1		1	1	1	1	1	1	1	1	1	Kinetoplastid	Develop diagnostic tests for drug resistance	Genomic comparison of sensitive and resistance cell lines		1
	830	Research Priorities for Chagas disease, Human African Trypanosomiasis, and Leishmaniasis	Chagas human African Trypanosomiasis Leishmaniasis	WHO	NTD TDR	Research Prioritization	Link	2012	1	1	1	1	1	1										1		1	1	1	1	1	1	1	1	1	Kinetoplastid	Develop diagnostic tests for drug resistance	Exploit differences to design allele specific tests			1					1
	831	Research Priorities for Chagas disease, Human African Trypanosomiasis, and Leishmaniasis	Chagas human African Trypanosomiasis Leishmaniasis	WHO	NTD TDR	Research Prioritization	Link	2012	1	1	1	1	1	1										1		1	1	1	1	1	1	1	1	1	Leishmaniasis	Diagnostics for case detection and characterization, including tests for drug-resistance and tests of cure	Diagnostics for visceral leishmaniasis			1					1
	832	Research Priorities for Chagas disease, Human African Trypanosomiasis, and Leishmaniasis	Chagas human African Trypanosomiasis Leishmaniasis	WHO	NTD TDR	Research Prioritization	Link	2012	1	1	1	1	1	1										1		1	1	1	1	1	1	1	1	1	Leishmaniasis		Development of a leishmaniasis vaccine must be a priority, as immunization would be the method of choice for future control.			1				1
	833	Research Priorities for Chagas disease, Human African Trypanosomiasis, and Leishmaniasis	Chagas human African Trypanosomiasis Leishmaniasis	WHO	NTD TDR	Research Prioritization	Link	2012	1	1	1	1	1	1										1		1	1	1	1	1	1	1	1	1	Leishmaniasis	Biomarker discovery, clinical validation and incorporation in a POC platform	Research and development of rapid POC tests for the diagnosis of visceral leishmaniasis and tests for cure based on antigen and nucleic acid detection should be undertaken.			1					1
	834	Research Priorities for Chagas disease, Human African Trypanosomiasis, and Leishmaniasis	Chagas human African Trypanosomiasis Leishmaniasis	WHO	NTD TDR	Research Prioritization	Link	2012	1	1	1	1	1	1										1		1	1	1	1	1	1	1	1	1	Leishmaniasis	Biomarker discovery, clinical validation and incorporation in a POC platform	Development of a POC test to establish cure in VL			1					1
	835	Research Priorities for Chagas disease, Human African Trypanosomiasis, and Leishmaniasis	Chagas human African Trypanosomiasis Leishmaniasis	WHO	NTD TDR	Research Prioritization	Link	2012	1	1	1	1	1	1										1		1	1	1	1	1	1	1	1	1	Leishmaniasis	Biomarker discovery, clinical validation and incorporation in a POC platform	Development of POC tests for the diagnosis of dermal leishmaniasis that can be used in the field			1					1
	836	Research Priorities for Chagas disease, Human African Trypanosomiasis, and Leishmaniasis	Chagas human African Trypanosomiasis Leishmaniasis	WHO	NTD TDR	Research Prioritization	Link	2012	1	1	1	1	1	1										1		1	1	1	1	1	1	1	1	1	Leishmaniasis	Development of a test system for surveillance of drug resistance	Development of molecular markers for drug resistance to assess drug effectiveness in vitro			1								1
	837	Research Priorities for Chagas disease, Human African Trypanosomiasis, and Leishmaniasis	Chagas human African Trypanosomiasis Leishmaniasis	WHO	NTD TDR	Research Prioritization	Link	2012	1	1	1	1	1	1										1		1	1	1	1	1	1	1	1	1	Leishmaniasis		Improved sampling for sylvatic, peridomestic and domestic populations	1
	838	Research Priorities for Chagas disease, Human African Trypanosomiasis, and Leishmaniasis	Chagas human African Trypanosomiasis Leishmaniasis	WHO	NTD TDR	Research Prioritization	Link	2012	1	1	1	1	1	1										1		1	1	1	1	1	1	1	1	1	Leishmaniasis		Behavioural studies designed to characterize the transmission cycles in different disease foci		1
	839	Research Priorities for Chagas disease, Human African Trypanosomiasis, and Leishmaniasis	Chagas human African Trypanosomiasis Leishmaniasis	WHO	NTD TDR	Research Prioritization	Link	2012	1	1	1	1	1	1										1		1	1	1	1	1	1	1	1	1	Leishmaniasis		Improved understanding of factors that influence biting burdens.		1
	840	Research Priorities for Chagas disease, Human African Trypanosomiasis, and Leishmaniasis	Chagas human African Trypanosomiasis Leishmaniasis	WHO	NTD TDR	Research Prioritization	Link	2012	1	1	1	1	1	1										1		1	1	1	1	1	1	1	1	1	Leishmaniasis		Temporally and spatially optimized application of control interventions				1
	841	Research Priorities for Chagas disease, Human African Trypanosomiasis, and Leishmaniasis	Chagas human African Trypanosomiasis Leishmaniasis	WHO	NTD TDR	Research Prioritization	Link	2012	1	1	1	1	1	1										1		1	1	1	1	1	1	1	1	1	Leishmaniasis		Optimized sandfly control aimed at elimination of disease on a limited basis from anthroponotic foci				1
	842	Control of the leishmaniasis. Report of a meeting of the WHO Expert Committee on the Control of Leishmaniasis	Leishmaniasis	WHO	NTD	Meeting Notes	Link	2010	1																										Leishmaniasis	Field Research	Define the population at risk and the global burden of the disease accurately.	1
	843	Control of the leishmaniasis. Report of a meeting of the WHO Expert Committee on the Control of Leishmaniasis	Leishmaniasis	WHO	NTD	Meeting Notes	Link	2010	1																										Leishmaniasis	Field Research	Develop effective surveillance tools and methods for use in endemic countries.	1
	844	Control of the leishmaniasis. Report of a meeting of the WHO Expert Committee on the Control of Leishmaniasis	Leishmaniasis	WHO	NTD	Meeting Notes	Link	2010	1																										Leishmaniasis	Field Research	Research on risk factors for infection and transmission are necessary, including social economic and nutritional aspects.		1
	845	Control of the leishmaniasis. Report of a meeting of the WHO Expert Committee on the Control of Leishmaniasis	Leishmaniasis	WHO	NTD	Meeting Notes	Link	2010	1																										Leishmaniasis	Field Research	Steps should be taken to incriminate vectors in foci where they are unknown and in new foci as they arise.		1
	846	Control of the leishmaniasis. Report of a meeting of the WHO Expert Committee on the Control of Leishmaniasis	Leishmaniasis	WHO	NTD	Meeting Notes	Link	2010	1																										Leishmaniasis	Field Research	Studies on the basic biology of proven vectors are needed to judge whether control by attacking the vector is feasible, including areas where elimination or control programmes are under way. The minimum biological information should include population dynamics, with times of transmission, the range of hosts on which the vector feeds, the resting sites of adults and breeding sites.		1
	847	Control of the leishmaniasis. Report of a meeting of the WHO Expert Committee on the Control of Leishmaniasis	Leishmaniasis	WHO	NTD	Meeting Notes	Link	2010	1																										Leishmaniasis	Field Research	Field studies on new foci and outbreaks of leishmaniasis should be launched without delay to determine the structure of the focus and the feasibility of control.		1
	848	Control of the leishmaniasis. Report of a meeting of the WHO Expert Committee on the Control of Leishmaniasis	Leishmaniasis	WHO	NTD	Meeting Notes	Link	2010	1																										Leishmaniasis	Field Research	Long-term monitoring should be conducted of annual fluctuations in important vector populations in representative transmission sites of leishmaniasis. Examples of vectors to be included in this research are P. argentipes, P. orientalis, P. papatasi, P. sergenti, P. perniciosus and Lu. longipalpis.	1
	849	Control of the leishmaniasis. Report of a meeting of the WHO Expert Committee on the Control of Leishmaniasis	Leishmaniasis	WHO	NTD	Meeting Notes	Link	2010	1																										Leishmaniasis	Field Research	Research and development of innovative tools for vector and reservoir control are needed, including evaluations of the cost, feasibility, acceptability and sustainability of control strategies.			1						1
	850	Control of the leishmaniasis. Report of a meeting of the WHO Expert Committee on the Control of Leishmaniasis	Leishmaniasis	WHO	NTD	Meeting Notes	Link	2010	1																										Leishmaniasis	Field Research	Insecticide-based vector control tools (indoor residual spraying and insecticide-treated nets) and nonchemical ecological interventions should be evaluated, especially for anthroponotic transmission conditions.					1
	851	Control of the leishmaniasis. Report of a meeting of the WHO Expert Committee on the Control of Leishmaniasis	Leishmaniasis	WHO	NTD	Meeting Notes	Link	2010	1																										Leishmaniasis	Field Research	Clinical research to evaluate new drugs and combinations of drugs to reduce the duration of treatment for all clinical forms of leishmaniasis remains a high priority.					1
	852	Control of the leishmaniasis. Report of a meeting of the WHO Expert Committee on the Control of Leishmaniasis	Leishmaniasis	WHO	NTD	Meeting Notes	Link	2010	1																										Leishmaniasis	Field Research	Operational research to improve the collection of information about treatment compliance and implementation of a pharmacovigilance system is important to better define algorithms for new treatment regimens.				1
	853	Control of the leishmaniasis. Report of a meeting of the WHO Expert Committee on the Control of Leishmaniasis	Leishmaniasis	WHO	NTD	Meeting Notes	Link	2010	1																										Leishmaniasis	Field Research	Extended follow-up studies are required to determine the incidence of PKDL.	1
	854	Control of the leishmaniasis. Report of a meeting of the WHO Expert Committee on the Control of Leishmaniasis	Leishmaniasis	WHO	NTD	Meeting Notes	Link	2010	1																										Leishmaniasis	Field Research	Studies should be conducted to determine the feasibility of using the new treatment modalities for visceral leishmaniasis and for patients coinfected with HIV.				1
	855	Control of the leishmaniasis. Report of a meeting of the WHO Expert Committee on the Control of Leishmaniasis	Leishmaniasis	WHO	NTD	Meeting Notes	Link	2010	1																										Leishmaniasis	Field Research	Social–behavioural research to identify social determinants of the use of health-care services and health care-seeking behaviour is important.				1
	856	Control of the leishmaniasis. Report of a meeting of the WHO Expert Committee on the Control of Leishmaniasis	Leishmaniasis	WHO	NTD	Meeting Notes	Link	2010	1																										Leishmaniasis	Field Research	Identification of behavioural blocks in completing treatment and of ways to overcome these problems is important.				1
	857	Control of the leishmaniasis. Report of a meeting of the WHO Expert Committee on the Control of Leishmaniasis	Leishmaniasis	WHO	NTD	Meeting Notes	Link	2010	1																										Leishmaniasis	Field Research	Studies to determine the economic and social consequences of leishmaniasis are necessary for advocacy and for designing better control measures.				1
	858	Control of the leishmaniasis. Report of a meeting of the WHO Expert Committee on the Control of Leishmaniasis	Leishmaniasis	WHO	NTD	Meeting Notes	Link	2010	1																										Leishmaniasis	Laboratory Research	Studies are needed to determine the role of asymptomatic infections and PKDL as reservoirs for transmission dynamics in visceral leishmaniasis.		1
	859	Control of the leishmaniasis. Report of a meeting of the WHO Expert Committee on the Control of Leishmaniasis	Leishmaniasis	WHO	NTD	Meeting Notes	Link	2010	1																										Leishmaniasis	Laboratory Research	Existing knowledge and molecular tools for the identification and characterization of Leishmania parasites and sandflies should be improved and harmonized. Standardization and adoption of more sensitive, definitive molecular techniques for the diagnosis and characterization of Leishmania parasites is critical, as, in many instances, the treatment choice depends on the infecting Leishmania species…			1					1
	860	Control of the leishmaniasis. Report of a meeting of the WHO Expert Committee on the Control of Leishmaniasis	Leishmaniasis	WHO	NTD	Meeting Notes	Link	2010	1																										Leishmaniasis	Laboratory Research	Research on more effective medicines that meet the current standards of safety remains a high priority.			1			1
	861	Control of the leishmaniasis. Report of a meeting of the WHO Expert Committee on the Control of Leishmaniasis	Leishmaniasis	WHO	NTD	Meeting Notes	Link	2010	1																										Leishmaniasis	Vaccine and Drug Research	Research is needed to translate knowledge derived from the parasite genome and biochemistry into validated parasite targets amenable to high-throughput screening to design and screen new chemical products.			1								1
	862	Control of the leishmaniasis. Report of a meeting of the WHO Expert Committee on the Control of Leishmaniasis	Leishmaniasis	WHO	NTD	Meeting Notes	Link	2010	1																										Leishmaniasis	Vaccine and Drug Research	Improved in-vivo models are needed to help in the selection of compounds, to confirm their activity against a panel of species and to optimize pharmaceutical formulations.			1								1
	863	Control of the leishmaniasis. Report of a meeting of the WHO Expert Committee on the Control of Leishmaniasis	Leishmaniasis	WHO	NTD	Meeting Notes	Link	2010	1																										Leishmaniasis	Vaccine and Drug Research	Translational research to transform lead molecules into candidate drugs must take into account the ‘drug likeness’ or ‘druggability’ of these molecules.			1								1
	864	Control of the leishmaniasis. Report of a meeting of the WHO Expert Committee on the Control of Leishmaniasis	Leishmaniasis	WHO	NTD	Meeting Notes	Link	2010	1																										Leishmaniasis	Vaccine and Drug Research	Research to identify new immunomodulators and therapeutic vaccine candidates, especially for use in the treatment of chronic leishmaniasis, requires knowledge of the mechanisms of action and development of predictive model			1				1
	865	Control of the leishmaniasis. Report of a meeting of the WHO Expert Committee on the Control of Leishmaniasis	Leishmaniasis	WHO	NTD	Meeting Notes	Link	2010	1																										Leishmaniasis	Vaccine and Drug Research	Prevention of visceral and cutaneous leishmaniasis requires research on vaccines based on recombinant proteins and genetic vaccines.			1								1
	866	Control of the leishmaniasis. Report of a meeting of the WHO Expert Committee on the Control of Leishmaniasis	Leishmaniasis	WHO	NTD	Meeting Notes	Link	2010	1																										Leishmaniasis	Vaccine and Drug Research	For clinical evaluation, reliable biomarkers of treatment outcome are needed to reduce evaluation time and costs.			1								1
	867	Control of the leishmaniasis. Report of a meeting of the WHO Expert Committee on the Control of Leishmaniasis	Leishmaniasis	WHO	NTD	Meeting Notes	Link	2010	1																										Leishmaniasis	Vaccine and Drug Research	Post-regulatory studies and operational research are needed to establish the profile of a drug when used in practice and to optimize drug use under real-life conditions				1
	868	Control of the leishmaniasis. Report of a meeting of the WHO Expert Committee on the Control of Leishmaniasis	Leishmaniasis	WHO	NTD	Meeting Notes	Link	2010	1																										Leishmaniasis	Input of other approaches	Diagnostics for asymptomatic carriers			1					1
	869	Control of the leishmaniasis. Report of a meeting of the WHO Expert Committee on the Control of Leishmaniasis	Leishmaniasis	WHO	NTD	Meeting Notes	Link	2010	1																										Leishmaniasis	Input of other approaches	Diagnostics species- specific diagnosis;			1					1
	870	Control of the leishmaniasis. Report of a meeting of the WHO Expert Committee on the Control of Leishmaniasis	Leishmaniasis	WHO	NTD	Meeting Notes	Link	2010	1																										Leishmaniasis	Input of other approaches	Research resistance, for understanding drug mechanisms, so that markers of resistance can be identified;			1								1
	871	Control of the leishmaniasis. Report of a meeting of the WHO Expert Committee on the Control of Leishmaniasis	Leishmaniasis	WHO	NTD	Meeting Notes	Link	2010	1																										Leishmaniasis	Input of other approaches	Clinical pharmacology and predictive models, in particular for drug combinations (pharmacokinetics)			1								1
	872	Control of the leishmaniasis. Report of a meeting of the WHO Expert Committee on the Control of Leishmaniasis	Leishmaniasis	WHO	NTD	Meeting Notes	Link	2010	1																										Leishmaniasis	Input of other approaches	Systems for monitoring and surveillance of drug susceptibility (clinical microbiology)			1								1
	873	Control of the leishmaniasis. Report of a meeting of the WHO Expert Committee on the Control of Leishmaniasis	Leishmaniasis	WHO	NTD	Meeting Notes	Link	2010	1																										Leishmaniasis	Input of other approaches	Human genetics, for pharmacogenomics, immune response and disease susceptibility;		1
	874	Control of the leishmaniasis. Report of a meeting of the WHO Expert Committee on the Control of Leishmaniasis	Leishmaniasis	WHO	NTD	Meeting Notes	Link	2010	1																										Leishmaniasis	Input of other approaches	Economics, for comparing the cost–effectiveness of treatments and other interventions;					1
	875	Control of the leishmaniasis. Report of a meeting of the WHO Expert Committee on the Control of Leishmaniasis	Leishmaniasis	WHO	NTD	Meeting Notes	Link	2010	1																										Leishmaniasis	Input of other approaches	Social science, for operational research on treatment acceptability and access				1
	876	Control of the leishmaniasis. Report of a meeting of the WHO Expert Committee on the Control of Leishmaniasis	Leishmaniasis	WHO	NTD	Meeting Notes	Link	2010	1																										Leishmaniasis	Input of other approaches	Demography, for demographic and anthropometric profiles of populations, in order to adapt treatment regimens and supportive interventions.	1
	877	Control of the leishmaniasis. Report of a meeting of the WHO Expert Committee on the Control of Leishmaniasis	Leishmaniasis	WHO	NTD	Meeting Notes	Link	2010	1																										Leishmaniasis	Parasitology	Isolation and identification of Leishmania are essential for treatment and control and should be strongly supported.		1
	878	Control of the leishmaniasis. Report of a meeting of the WHO Expert Committee on the Control of Leishmaniasis	Leishmaniasis	WHO	NTD	Meeting Notes	Link	2010	1																										Leishmaniasis	Vaccine and Drug Research	The development of prophylactic as well as therapeutic vaccines and immunomodulators should be encouraged			1				1
	879	Control of the leishmaniasis. Report of a meeting of the WHO Expert Committee on the Control of Leishmaniasis	Leishmaniasis	WHO	NTD	Meeting Notes	Link	2010	1																										Leishmaniasis	Control Programs	Further studies of the effectiveness and cost–effectiveness of control programmes should be encouraged.					1
	880	Control of the leishmaniasis. Report of a meeting of the WHO Expert Committee on the Control of Leishmaniasis	Leishmaniasis	WHO	NTD	Meeting Notes	Link	2010	1																										Leishmaniasis	Control Programs	Methods for evaluating interventions in control programmes should be improved and validated.					1
	881	Control of the leishmaniasis. Report of a meeting of the WHO Expert Committee on the Control of Leishmaniasis	Leishmaniasis	WHO	NTD	Meeting Notes	Link	2010	1																										Leishmaniasis	Control Programs	Studies are needed to understand the role of asymptomatic leishmanial infection in transmission.		1
	882	Control of the leishmaniasis. Report of a meeting of the WHO Expert Committee on the Control of Leishmaniasis	Leishmaniasis	WHO	NTD	Meeting Notes	Link	2010	1																										Leishmaniasis	Control Programs	Practical laboratory tools should be developed to identify markers of infection, tests of cure and parasite resistance to medicines.			1					1
	883	The second meeting of the Leptospirosis Burden Epidemiology Reference Group (LERG) (2010)	Leptospirosis	WHO	NTD	Meeting Notes	Link	2010	1			1						1																	Leptospirosis	Point of Care diagnostics	Easier to perform serological test. The existing “gold standard” serological tests are difficult to perform			1					1
	884	The second meeting of the Leptospirosis Burden Epidemiology Reference Group (LERG) (2010)	Leptospirosis	WHO	NTD	Meeting Notes	Link	2010	1			1						1																	Leptospirosis	Point of Care diagnostics	Diagnostics to demonstrate the presence of leptpsires during active infection. It is not easy to demonstrate the presence of leptospirosis during the active infection. The background level of antibodies in endemic regions means that diagnostic assay results cannot easily differentiate between current and past infection.			1					1
	885	The second meeting of the Leptospirosis Burden Epidemiology Reference Group (LERG) (2010)	Leptospirosis	WHO	NTD	Meeting Notes	Link	2010	1			1						1																	Leptospirosis	Point of Care diagnostics	Data on the long term sequelae					1
	886	The second meeting of the Leptospirosis Burden Epidemiology Reference Group (LERG) (2010)	Leptospirosis	WHO	NTD	Meeting Notes	Link	2010	1			1						1																	Leptospirosis	Point of Care diagnostics	Understand medical implication of animal models that show that infection may become chronic and that leptospirosis may persist in the kidneys, liver, lung and central nervous system		1
	887	The second meeting of the Leptospirosis Burden Epidemiology Reference Group (LERG) (2010)	Leptospirosis	WHO	NTD	Meeting Notes	Link	2010	1			1						1																	Leptospirosis	Point of Care diagnostics	The difficulty of demonstrating the organisms in certain tissues (e.g. in the eye in uveitis) also contributes to the lack of reliable diagnosis		1
	888	The second meeting of the Leptospirosis Burden Epidemiology Reference Group (LERG) (2010)	Leptospirosis	WHO	NTD	Meeting Notes	Link	2010	1			1						1																	Leptospirosis	Point of Care diagnostics	Leptospiral diversity and the biological differences underlying different forms of severe leptospirosis also make it difficult to characterize sequelae		1
	889	The second meeting of the Leptospirosis Burden Epidemiology Reference Group (LERG) (2010)	Leptospirosis	WHO	NTD	Meeting Notes	Link	2010	1			1						1																	Leptospirosis	Protocols for surveillance for disease and infection sources	There is a need for low-cost effective surveillance mechanisms for leptospirosis in endemic countries	1
	890	The second meeting of the Leptospirosis Burden Epidemiology Reference Group (LERG) (2010)	Leptospirosis	WHO	NTD	Meeting Notes	Link	2010	1			1						1																	Leptospirosis	Incidence data and long-term studies to assess the burden of disease	Need to develop integrated disease, ecology, and risk-model approaches and to establish standardized protocols and centres of excellence for clinical, epidemiological and laboratory studies				1
	891	The second meeting of the Leptospirosis Burden Epidemiology Reference Group (LERG) (2010)	Leptospirosis	WHO	NTD	Meeting Notes	Link	2010	1			1						1																	Leptospirosis	Incidence data and long-term studies to assess the burden of disease	Banks of well characterized serum, urine and other specimens would allow new diagnostic tests, based on antibody and antigen detection, to be validated and used in the field			1									1
	892	The second meeting of the Leptospirosis Burden Epidemiology Reference Group (LERG) (2010)	Leptospirosis	WHO	NTD	Meeting Notes	Link	2010	1			1						1																	Leptospirosis	Incidence data and long-term studies to assess the burden of disease	Incidence and long-term studies in regions representative of different epidemiological contexts and clinical manifestations would lead to a better understanding of the impact of leptospirosis.		1
	893	The second meeting of the Leptospirosis Burden Epidemiology Reference Group (LERG) (2010)	Leptospirosis	WHO	NTD	Meeting Notes	Link	2010	1			1						1																	Leptospirosis	Appropriate guidelines for outbreak response and clinical management	Further data on the effectiveness of mass prophylaxis in outbreak settings would facilitate the development of these guidelines.					1
	894	The second meeting of the Leptospirosis Burden Epidemiology Reference Group (LERG) (2010)	Leptospirosis	WHO	NTD	Meeting Notes	Link	2010	1			1						1																	Leptospirosis	Targeted intervention based on the improved knowledge of disease ecology	Further knowledge of the natural ecology of the disease and the animal–human– ecosystem interface will help to identify the most effective points for intervention, from both the human and veterinary public health perspective.		1
	895	Report of the First Meeting of the Leptospirosis Burden Epidemiology Reference Group	Leptospirosis	WHO	NTD	Meeting Notes	Link	2009	1	1		1						1																	Leptospirosis		Lack of evidence regarding strongly suspected longterm sequelae of direct relevance to determination of DALYs for leptospirosis		1
	896	Report of the First Meeting of the Leptospirosis Burden Epidemiology Reference Group	Leptospirosis	WHO	NTD	Meeting Notes	Link	2009	1	1		1						1																	Leptospirosis		Insufficient incidence and long-term studies for directly assessing the burden of disease.	1
	897	Guideline: Alternative mass drug administration regimens to eliminate lymphatic filariasis	Lymphatic Filariasis	WHO	NTD	Report	Link	2017																											Lymphatic Filariasis		Monitor in the first few countries that adopt ivermectin plus diethylcarbamazine (citrate) plus albendazole (IDA) the impact of the regimen after each annual IDA round in at least one implementation unit (IU) to provide further understanding on the number of rounds required to meet elimination thresholds, by measuring treatment coverage and changes in the following indicators: microfilaraemia, an…				1
	898	Guideline: Alternative mass drug administration regimens to eliminate lymphatic filariasis	Lymphatic Filariasis	WHO	NTD	Report	Link	2017																											Lymphatic Filariasis		Confirm whether children aged 6–7 years are appropriate age groups for measuring the impact during transmission assessment survey (TAS) following IDA.				1
	899	Guideline: Alternative mass drug administration regimens to eliminate lymphatic filariasis	Lymphatic Filariasis	WHO	NTD	Report	Link	2017																											Lymphatic Filariasis	Assess whether ivermectin could be administered to children below 90 cm in height:	Would exclusion of this group be a deterrent to social mobilization in countries that are ivermectin naive for lymphatic filariasis mass drug administration (LF MDA) (e.g. historically diethylcarbamazine (citrate) plus albendazole (DA) countries)?				1
	900	Guideline: Alternative mass drug administration regimens to eliminate lymphatic filariasis	Lymphatic Filariasis	WHO	NTD	Report	Link	2017																											Lymphatic Filariasis	Assess whether ivermectin could be administered to children below 90 cm in height:	Are additional data needed to support this group as an ineligible population?	1
	901	Guideline: Alternative mass drug administration regimens to eliminate lymphatic filariasis	Lymphatic Filariasis	WHO	NTD	Report	Link	2017																											Lymphatic Filariasis	Understand how local social contexts shape community acceptance of new MDA regimens:	Under what social contexts are drug coverage rates at or above target levels, and under what circumstances are drug coverage rates below the required target levels?		1
	902	Guideline: Alternative mass drug administration regimens to eliminate lymphatic filariasis	Lymphatic Filariasis	WHO	NTD	Report	Link	2017																											Lymphatic Filariasis	Understand how local social contexts shape community acceptance of new MDA regimens:	How and why do these rates vary within countries?	1
	903	Guideline: Alternative mass drug administration regimens to eliminate lymphatic filariasis	Lymphatic Filariasis	WHO	NTD	Report	Link	2017																											Lymphatic Filariasis		As programmes uptake the new regimen and roll out ivermectin plus diethylcarbamazine (citrate) plus albendazole (IDA) MDA strategies, capturing cost needs to be included as part of the process. Additionally, for any research involving IDA, methods to capture costing data and cost–effectiveness need to be included in the study design from the beginning.				1
	904	Guideline: Alternative mass drug administration regimens to eliminate lymphatic filariasis	Lymphatic Filariasis	WHO	NTD	Report	Link	2017																											Lymphatic Filariasis	Assess implementation unit (IUs) with multiple rounds of MDA with low coverage:	Would raising coverage of diethylcarbamazine (citrate) plus albendazole (DA) through enhanced MDA have the same public health impact as introducing IDA?				1
	905	Guideline: Alternative mass drug administration regimens to eliminate lymphatic filariasis	Lymphatic Filariasis	WHO	NTD	Report	Link	2017																											Lymphatic Filariasis		Some countries currently using IA have very limited foci of onchocerciasis endemicity. Programmatic studies to delineate the absence of onchocerciasis and loiasis that demonstrate safe introduction of diethylcarbamazine into such countries are therefore needed.	1
	906	Guideline: Alternative mass drug administration regimens to eliminate lymphatic filariasis	Lymphatic Filariasis	WHO	NTD	Report	Link	2017																											Lymphatic Filariasis		Because one of the most serious potential consequences of using diethylcarbamazine to treat individuals with onchocerciasis is posterior-segment eye damage, limited in-hospital clinical studies are warranted to compare the potential ocular effects of IA and IDA before IDA is considered for MDA in any area potentially endemic for onchocerciasis.				1
	907	Guideline: Alternative mass drug administration regimens to eliminate lymphatic filariasis	Lymphatic Filariasis	WHO	NTD	Report	Link	2017																											Lymphatic Filariasis		There is moderate value in conducting additional studies to determine whether biannual IA is more effective than annual IA. Studies to determine whether two MDA rounds per year increases annual coverage of the population are warranted. Additionally, economic evaluations are needed to determine the cost–benefit ratio of any increased annual coverage with additional resource requirements due to del…				1
	908	Guideline: Alternative mass drug administration regimens to eliminate lymphatic filariasis	Lymphatic Filariasis	WHO	NTD	Report	Link	2017																											Lymphatic Filariasis		Future social and biological evidence comparing the impact of biannual and annual albendazole MDA would be required to consider a revision of the current recommendation.				1
	909	Community Based Reduction of Malaria Transmission (2012)	Malaria	WHO	GMP	Report	Link	2012	1	1																									Malaria	Research to refine the elements of community-based reduction of malaria transmission	What is the most effective initial approach for transmission reduction (MDA, MSAT, FSAT or HiFSAT) in different transmission settings?				1
	910	Community Based Reduction of Malaria Transmission (2012)	Malaria	WHO	GMP	Report	Link	2012	1	1																									Malaria	Research to refine the elements of community-based reduction of malaria transmission	What is the optimal frequency, scale and timing of MDA, MSAT and FSAT in different transmission settings?				1
	911	Community Based Reduction of Malaria Transmission (2012)	Malaria	WHO	GMP	Report	Link	2012	1	1																									Malaria	Research to refine the elements of community-based reduction of malaria transmission	At what level of transmission does one transmission reduction approach become more cost-effective than another?					1
	912	Community Based Reduction of Malaria Transmission (2012)	Malaria	WHO	GMP	Report	Link	2012	1	1																									Malaria	Research to refine the elements of community-based reduction of malaria transmission	What are the relations between EIR, parasite rate in health facilities, parasite rate in the community and serology at low-intensity transmission?		1
	913	Community Based Reduction of Malaria Transmission (2012)	Malaria	WHO	GMP	Report	Link	2012	1	1																									Malaria	Research to refine the elements of community-based reduction of malaria transmission	What is the appropriate radius for active detection of infections around an identified index case?		1
	914	Community Based Reduction of Malaria Transmission (2012)	Malaria	WHO	GMP	Report	Link	2012	1	1																									Malaria	Research to refine the elements of community-based reduction of malaria transmission	What are the best strategies for identifying asymptomatic infected migrants?				1
	915	Community Based Reduction of Malaria Transmission (2012)	Malaria	WHO	GMP	Report	Link	2012	1	1																									Malaria	Research on diagnostic tests to be used in community-based reduction of malaria transmission	How sensitive and specific must diagnostic tests be to reduce transmission to zero?			1								1
	916	Community Based Reduction of Malaria Transmission (2012)	Malaria	WHO	GMP	Report	Link	2012	1	1																									Malaria	Research on diagnostic tests to be used in community-based reduction of malaria transmission	Are diagnostic methods based on serology feasible for use at community level?					1
	917	Community Based Reduction of Malaria Transmission (2012)	Malaria	WHO	GMP	Report	Link	2012	1	1																									Malaria	Research on diagnostic tests to be used in community-based reduction of malaria transmission	Are new or existing methods required for use in the community (e.g. loop-mediated isothermal PCR, hand-help PCR, RDT for G6PD deficiency, RDTs that detect gametocytes)?				1
	918	Community Based Reduction of Malaria Transmission (2012)	Malaria	WHO	GMP	Report	Link	2012	1	1																									Malaria	Research on Community Health Workers’ Performance And retention And Approach of the community	What are the best approaches for recruiting retaining and assuring the quality of the work of community health workers?				1
	919	Community Based Reduction of Malaria Transmission (2012)	Malaria	WHO	GMP	Report	Link	2012	1	1																									Malaria	Research on Community Health Workers’ Performance And retention And Approach of the community	What motivates community health workers, why does it motivate them, and how can it be sustained?				1
	920	Community Based Reduction of Malaria Transmission (2012)	Malaria	WHO	GMP	Report	Link	2012	1	1																									Malaria	Research on Community Health Workers’ Performance And retention And Approach of the community	How can the current health information system be improved and enhanced for com munity-based reduction of malaria transmission?				1
	921	Community Based Reduction of Malaria Transmission (2012)	Malaria	WHO	GMP	Report	Link	2012	1	1																									Malaria	Research on Community Health Workers’ Performance And retention And Approach of the community	What are the most sustainable approaches for involving communities?				1
	922	Community Based Reduction of Malaria Transmission (2012)	Malaria	WHO	GMP	Report	Link	2012	1	1																									Malaria	Research on issues related to the use of drugs	What is the additional benefit of adding primaquine as part of community-based reduction of malaria transmission?					1
	923	Community Based Reduction of Malaria Transmission (2012)	Malaria	WHO	GMP	Report	Link	2012	1	1																									Malaria	Research on issues related to the use of drugs	Does the addition of primaquine to initial approaches to transmission reduction (MDA, or MSAT, FSAT and HiFSAT) reduce malaria transmission more rapidly?					1
	924	Community Based Reduction of Malaria Transmission (2012)	Malaria	WHO	GMP	Report	Link	2012	1	1																									Malaria	Research on issues related to the use of drugs	What is the ideal gametocytocidal dose of primaquine?					1
	925	Global Plan for Insecticide Resistance Management	Malaria	WHO	GMP	Report	Link	2012	1	1		1	1	1	1	1	1																		Malaria	Develop new, innovative vector control tools	Sustained investment is needed in the development of new active ingredients for insecticides with different modes of action and new categories of pesticides that are effective and not toxic to humans.			1						1
	926	Global Plan for Insecticide Resistance Management	Malaria	WHO	GMP	Report	Link	2012	1	1		1	1	1	1	1	1																		Malaria	Develop new, innovative vector control tools	New, non-insecticide-based vector control tools may also be important in the long term to reduce the reliance on insecticides in controlling malaria transmission.			1						1
	927	Global Plan for Insecticide Resistance Management	Malaria	WHO	GMP	Report	Link	2012	1	1		1	1	1	1	1	1																		Malaria	Research and development: reformulations and active ingredients	Pirimiphos-methyl-CS, which is a reformulated pirimiphosmethyl compound (organophosphate) in a longer-lasting capsule suspension format developed as part of an initiative of the Innovative Vector Control Consortium. When used for IRS, this reformulated version is expected to have a residual effect of more than 6 months, whereas other organophosphates are generally effective for 2–3 months. The pr…			1						1
	928	Global Plan for Insecticide Resistance Management	Malaria	WHO	GMP	Report	Link	2012	1	1		1	1	1	1	1	1																		Malaria	Research and development: reformulations and active ingredients	Chlorfenapyr is a halogenated pyrrole that inhibits production of coenzyme adenosine triphosphate and causes cellular death and mortality of insect vectors. Cross-resistance between chlorfenapyr and existing insecticide classes used for vector control has not yet been reported. The active ingredient is used in nonmalaria control applications; however, Chlorfenapyr SC is currently under testing an…			1						1
	929	Global Plan for Insecticide Resistance Management	Malaria	WHO	GMP	Report	Link	2012	1	1		1	1	1	1	1	1																		Malaria	Research and development: new tools and paradigms.	Solid epidemiological evidence is needed, however, before durable wall linings can be recommended for wide-scale implementation	1
	930	Global Plan for Insecticide Resistance Management	Malaria	WHO	GMP	Report	Link	2012	1	1		1	1	1	1	1	1																		Malaria	. Fill gaps in knowledge on mechanisms of insecticide resistance and ON the impact of current IRM STRATEGIES	There is limited understanding of how to measure the impact of resistance on the effectiveness of vector control and on how to assess the relative effectiveness of resistance management strategies in delaying the emergence of resistance and in killing resistant vectors in small-scale trials					1
	931	Global Plan for Insecticide Resistance Management	Malaria	WHO	GMP	Report	Link	2012	1	1		1	1	1	1	1	1																		Malaria	Operational impact: better field research for designing tactics.	Efforts to understand the link between insecticide resistance and control failure could be strengthened by increasing epidemiological surveillance for confirmed malaria cases	1
	932	Global Plan for Insecticide Resistance Management	Malaria	WHO	GMP	Report	Link	2012	1	1		1	1	1	1	1	1																		Malaria	Operational impact: better field research for designing tactics.	Efforts to understand the link between insecticide resistance and control failure could be strengthened by using experimental huts to test possible IRM strategies					1
	933	Global Plan for Insecticide Resistance Management	Malaria	WHO	GMP	Report	Link	2012	1	1		1	1	1	1	1	1																		Malaria	Operational impact: better field research for designing tactics.	When new foci of resistance are identified, it is useful to investigate when, where and why they appeared (for example, selection by public health, agricultural or domestic insecticides, and cross resistance mechanisms)		1
	934	Global Plan for Insecticide Resistance Management	Malaria	WHO	GMP	Report	Link	2012	1	1		1	1	1	1	1	1																		Malaria	Operational impact: better field research for designing tactics.	When further cases of control failure occur in apparent association with insecticide resistance, studies should be conducted to identify other possible causes and to gather evidence about the relative importance of these factors in causing resurgence of malaria		1
	935	Global Plan for Insecticide Resistance Management	Malaria	WHO	GMP	Report	Link	2012	1	1		1	1	1	1	1	1																		Malaria	Assessment of IRM strategies	Do current IRM strategies maintain susceptibility to insecticides?					1
	936	Global Plan for Insecticide Resistance Management	Malaria	WHO	GMP	Report	Link	2012	1	1		1	1	1	1	1	1																		Malaria	Assessment of IRM strategies	Rotations: Can resistance be both slowed and reversed by yearly rotation between two insecticides? What is the relative efficacy of rotations with insecticides having two and three modes of action?					1
	937	Global Plan for Insecticide Resistance Management	Malaria	WHO	GMP	Report	Link	2012	1	1		1	1	1	1	1	1																		Malaria	Assessment of IRM strategies	Combinations: Can resistance be both slowed and reversed by combinations? What additional benefit does a combination strategy (LLINs plus IRS) offer for reducing morbidity and mortality from malaria, including costeffectiveness over time?					1
	938	Global Plan for Insecticide Resistance Management	Malaria	WHO	GMP	Report	Link	2012	1	1		1	1	1	1	1	1																		Malaria	Assessment of IRM strategies	Mixtures: Will mixtures, once developed, induce linkage disequilibrium under field conditions if there is already resistance to one compound i.e., will an insecticide in a mixture accelerate development of resistance to the other insecticide?					1
	939	Global Plan for Insecticide Resistance Management	Malaria	WHO	GMP	Report	Link	2012	1	1		1	1	1	1	1	1																		Malaria	Assessment of IRM strategies	Synergists: What is the role of synergists in IRM?		1
	940	Global Plan for Insecticide Resistance Management	Malaria	WHO	GMP	Report	Link	2012	1	1		1	1	1	1	1	1																		Malaria	Assessment of IRM strategies	What additional challenges are involved – and what additional activities are needed – to change from one vector control intervention to another and to change insecticides for IRS (including political acceptance, donor flexibility, training and supervision, and community education)?				1
	941	Global Plan for Insecticide Resistance Management	Malaria	WHO	GMP	Report	Link	2012	1	1		1	1	1	1	1	1																		Malaria	Assessment of IRM strategies	What are the challenges to timely procurement of multiple insecticides, and how can they be overcome?				1
	942	Global Plan for Insecticide Resistance Management	Malaria	WHO	GMP	Report	Link	2012	1	1		1	1	1	1	1	1																		Malaria	Assessment of IRM strategies	In what conditions could insecticide formulations be mixed, in the factory or during applications, as in agriculture?				1
	943	Global Plan for Insecticide Resistance Management	Malaria	WHO	GMP	Report	Link	2012	1	1		1	1	1	1	1	1																		Malaria	Assessment of IRM strategies	What would be the implications for cost, registration, training and chemical safety of mixing insecticides?					1
	944	Global Plan for Insecticide Resistance Management	Malaria	WHO	GMP	Report	Link	2012	1	1		1	1	1	1	1	1																		Malaria	Assessment of IRM strategies	Can mixture formulations be devised so that different components decay over time at exactly the same rate?			1						1
	945	Global Plan for Insecticide Resistance Management	Malaria	WHO	GMP	Report	Link	2012	1	1		1	1	1	1	1	1																		Malaria	Assessment of IRM strategies	Further understanding is required regarding the applicability of different IRM strategies under varying circumstances, as well as the decision criteria used to select among different options				1
	946	Global Plan for Insecticide Resistance Management	Malaria	WHO	GMP	Report	Link	2012	1	1		1	1	1	1	1	1																		Malaria	Assessment of IRM strategies	Resistance should be monitored over time to identify trends in its evolution, with the aim of providing guidance on when to respond to resistance	1
	947	Global Plan for Insecticide Resistance Management	Malaria	WHO	GMP	Report	Link	2012	1	1		1	1	1	1	1	1																		Malaria	Metabolic Resistance	Firstly, the genetic mutations responsible for metabolic resistance to pyrethroids in different geographical settings need to be identified, and their relative importance should be studied.		1
	948	Global Plan for Insecticide Resistance Management	Malaria	WHO	GMP	Report	Link	2012	1	1		1	1	1	1	1	1																		Malaria	Metabolic Resistance	identification of these resistance genes, preferably with high-throughput DNA-based methods, will be essential for understanding the fundamental genetic processes of the spread of resistance, for developing new methods to assess the impact of resistance on malaria transmission, and as proxy indicators of selection for resistance.		1
	949	Global Plan for Insecticide Resistance Management	Malaria	WHO	GMP	Report	Link	2012	1	1		1	1	1	1	1	1																		Malaria	Metabolic Resistance	A range of vector strains resistant to different insecticides should be colonized in different locations in order to understand their resistance mechanisms and to determine the probable effectiveness of new resistance management products and active ingredients as they appear		1
	950	Global Plan for Insecticide Resistance Management	Malaria	WHO	GMP	Report	Link	2012	1	1		1	1	1	1	1	1																		Malaria	Genetics	The genes that confer metabolic resistance must be identified in order to answer several important research questions		1
	951	Global Plan for Insecticide Resistance Management	Malaria	WHO	GMP	Report	Link	2012	1	1		1	1	1	1	1	1																		Malaria	Genetics	The topics for research should include genetic dominance, fitness cost, cross-resistance, linkage disequilibrium, drivers of selection pressure and behavioural resistance.		1
	952	Global Plan for Artemisinin Resistance Containment (2011)	Malaria	WHO	GMP	Report	Link	2011	1	1		1			1																				Malaria	Laboratory Research	Identification of a molecular marker is a high priority.		1
	953	Global Plan for Artemisinin Resistance Containment (2011)	Malaria	WHO	GMP	Report	Link	2011	1	1		1			1																				Malaria	Laboratory Research	Laboratory research on the mechanism of artemisinin resistance is another priority.		1
	954	Global Plan for Artemisinin Resistance Containment (2011)	Malaria	WHO	GMP	Report	Link	2011	1	1		1			1																				Malaria	Laboratory Research	Transmission intensity and drug use patterns,					1
	955	Global Plan for Artemisinin Resistance Containment (2011)	Malaria	WHO	GMP	Report	Link	2011	1	1		1			1																				Malaria	New Antimalarial drugs	The ideal drug would be a co-formulated combination, suitable for mass administration and administered at a single encounter, which offers radical cure of malaria caused by all life-cycle stages of all five human malaria species.			1			1
	956	Global Plan for Artemisinin Resistance Containment (2011)	Malaria	WHO	GMP	Report	Link	2011	1	1		1			1																				Malaria	New Transmission Blocking compounds	A highly sensitive, field-ready, low-cost RDT for glucose 6-phosphate dehydrogenase deficiency is needed to allow safe use of primaquine and, if it were to become available, tafenoquine.			1					1
	957	Global Plan for Artemisinin Resistance Containment (2011)	Malaria	WHO	GMP	Report	Link	2011	1	1		1			1																				Malaria	New Transmission Blocking compounds	Research is also needed to determine a potentially more appropriate dosing regimen				1
	958	Global Plan for Artemisinin Resistance Containment (2011)	Malaria	WHO	GMP	Report	Link	2011	1	1		1			1																				Malaria	New Transmission Blocking compounds	Research to establish the prevalence of glucose 6-phosphate dehydrogenase deficiency in people in different regions.	1
	959	Global Plan for Artemisinin Resistance Containment (2011)	Malaria	WHO	GMP	Report	Link	2011	1	1		1			1																				Malaria	New Transmission Blocking compounds	Vector control research and development should continue to focus on tools for controlling different vectors, including daytime and outdoor biters, and new insecticides and pesticides, in anticipation of the development of insecticide resistance.			1						1
	960	Global Plan for Artemisinin Resistance Containment (2011)	Malaria	WHO	GMP	Report	Link	2011	1	1		1			1																				Malaria	New Transmission Blocking compounds	Research to support the development of new vector control methods should include entomological research for methods suitable for migrant populations			1						1
	961	Global Plan for Artemisinin Resistance Containment (2011)	Malaria	WHO	GMP	Report	Link	2011	1	1		1			1																				Malaria	New Transmission Blocking compounds	Research to support the development of new vector control methods should include entomological research for methods to control transmission outside the home.			1						1
	962	Global Plan for Artemisinin Resistance Containment (2011)	Malaria	WHO	GMP	Report	Link	2011	1	1		1			1																				Malaria	New Transmission Blocking compounds	Research is also needed on improved personal protection (e.g. treated clothing, tropical repellents).			1						1
	963	Global Plan for Artemisinin Resistance Containment (2011)	Malaria	WHO	GMP	Report	Link	2011	1	1		1			1																				Malaria	New Transmission Blocking compounds	Research on new insecticides and pesticides should include new approaches to minimize the risk of resistance			1								1
	964	Global Plan for Artemisinin Resistance Containment (2011)	Malaria	WHO	GMP	Report	Link	2011	1	1		1			1																				Malaria	New diagnostic tool for mass screening	Mass screening requires a highly sensitive, high throughput, rapid, field-ready, minimally invasive diagnostic test.			1					1
	965	Global Plan for Artemisinin Resistance Containment (2011)	Malaria	WHO	GMP	Report	Link	2011	1	1		1			1																				Malaria	Applied and Field Research	Applied and field research is needed to determine whether the existing interventions can be used in new ways to contain or prevent artemisinin resistance.				1
	966	Global Plan for Artemisinin Resistance Containment (2011)	Malaria	WHO	GMP	Report	Link	2011	1	1		1			1																				Malaria	Applied and Field Research	As a short-term priority, the efficacy of epidemiological or transmission-reduction tools for addressing artemisinin resistance should be evaluated, with a focus on mass screening and treatment, focused screening and treatment, active case detection and mass drug administration.					1
	967	Global Plan for Artemisinin Resistance Containment (2011)	Malaria	WHO	GMP	Report	Link	2011	1	1		1			1																				Malaria	Applied and Field Research	The use of surveillance to reduce transmission requires additional applied research.					1
	968	Global Plan for Artemisinin Resistance Containment (2011)	Malaria	WHO	GMP	Report	Link	2011	1	1		1			1																				Malaria	Applied and Field Research	Mathematical modelling suggests that the availability of multiple first-line therapies might delay the emergence of resistant strains more effectively than single-line or rotated therapies (Boni, Smith & Laxminarayan, 2008), but field experience is required to validate this hypothesis.					1
	969	Global Plan for Artemisinin Resistance Containment (2011)	Malaria	WHO	GMP	Report	Link	2011	1	1		1			1																				Malaria	Epidemiological and transmission-reduction tools	Limited evidence is currently available on the effectiveness or long-term effect of mass and focused screening and treatment and mass drug administration in reducing parasitaemia and transmission.					1
	970	Global Plan for Artemisinin Resistance Containment (2011)	Malaria	WHO	GMP	Report	Link	2011	1	1		1			1																				Malaria	Epidemiological and transmission-reduction tools	Evaluate the relative efficacy of each method in reducing parasitaemia and transmission in both the short and the long term in pilot studies carefully designed for learning and potential up-scaling;					1
	971	Global Plan for Artemisinin Resistance Containment (2011)	Malaria	WHO	GMP	Report	Link	2011	1	1		1			1																				Malaria	Epidemiological and transmission-reduction tools	Understand how baseline transmission intensity, population density, health service capacity and other factors influence effectiveness;				1
	972	Global Plan for Artemisinin Resistance Containment (2011)	Malaria	WHO	GMP	Report	Link	2011	1	1		1			1																				Malaria	Epidemiological and transmission-reduction tools	Determine which method is most effective in reducing the pool of resistant parasites in both the short and the long term; and					1
	973	Global Plan for Artemisinin Resistance Containment (2011)	Malaria	WHO	GMP	Report	Link	2011	1	1		1			1																				Malaria	Epidemiological and transmission-reduction tools	Understand the longer-term implications of these interventions on the emergence and spread of resistant parasites.					1
	974	Global Plan for Artemisinin Resistance Containment (2011)	Malaria	WHO	GMP	Report	Link	2011	1	1		1			1																				Malaria	Epidemiological and transmission-reduction tools	When conducting such studies, researchers should also consider which drugs should be used and where, the potential adverse effects or drug–drug interactions, how to mitigate risks to pregnant women and their foetuses				1
	975	Global Plan for Artemisinin Resistance Containment (2011)	Malaria	WHO	GMP	Report	Link	2011	1	1		1			1																				Malaria	Epidemiological and transmission-reduction tools	How to treat people with conditions such as glucose 6-phosphate dehydrogenase deficiency				1
	976	Global Plan for Artemisinin Resistance Containment (2011)	Malaria	WHO	GMP	Report	Link	2011	1	1		1			1																				Malaria	Operational research	The highest priority in operational research is to design scalable models for reaching mobile and migrant populations with malaria interventions.				1
	977	Global Plan for Artemisinin Resistance Containment (2011)	Malaria	WHO	GMP	Report	Link	2011	1	1		1			1																				Malaria	Operational research	How can mobile and migrant populations be enumerated and their social networks mapped to allow effective targeting?				1
	978	Global Plan for Artemisinin Resistance Containment (2011)	Malaria	WHO	GMP	Report	Link	2011	1	1		1			1																				Malaria	Operational research	How can the private retail sector improve access to hard-to-reach populations?				1
	979	Global Plan for Artemisinin Resistance Containment (2011)	Malaria	WHO	GMP	Report	Link	2011	1	1		1			1																				Malaria	Operational research	Could the programmes be scaled up and at what cost?				1
	980	Global Plan for Artemisinin Resistance Containment (2011)	Malaria	WHO	GMP	Report	Link	2011	1	1		1			1																				Malaria	Operational research	To what extent can best practices in one setting be applied to another?				1
	981	Global Plan for Artemisinin Resistance Containment (2011)	Malaria	WHO	GMP	Report	Link	2011	1	1		1			1																				Malaria	Operational research	What types of cross-border collaboration are needed for increased coverage and a decreased malaria burden?				1
	982	Global Plan for Artemisinin Resistance Containment (2011)	Malaria	WHO	GMP	Report	Link	2011	1	1		1			1																				Malaria	Operational research	Researchers should also study ways to increase effectiveness, such as the ‘village malaria worker’ approach used in Cambodia. Identification of the best methods for monitoring, training, supervising, retaining and motivating community-based providers would help national malaria control programmes to reach mobile and migrant populations.				1
	983	Global Plan for Artemisinin Resistance Containment (2011)	Malaria	WHO	GMP	Report	Link	2011	1	1		1			1																				Malaria	Behavioural and social research	Behavioural and social research should study the behaviour patterns that make some groups more vulnerable to poor health outcomes.				1
	984	Global Plan for Artemisinin Resistance Containment (2011)	Malaria	WHO	GMP	Report	Link	2011	1	1		1			1																				Malaria	Other priorities	Operational research should also address other aspects of the containment and prevention of artemisinin resistance, such as tracking suspected treatment failures.					1
	985	Global Plan for Artemisinin Resistance Containment (2011)	Malaria	WHO	GMP	Report	Link	2011	1	1		1			1																				Malaria	Other priorities	Operational research can indicate the best approach for identifying and reporting suspected treatment failures.				1
	986	Global Plan for Artemisinin Resistance Containment (2011)	Malaria	WHO	GMP	Report	Link	2011	1	1		1			1																				Malaria	Other priorities	Researchers should evaluate which approaches have been most effective and compile best practices for replication elsewhere.				1
	987	Global Plan for Artemisinin Resistance Containment (2011)	Malaria	WHO	GMP	Report	Link	2011	1	1		1			1																				Malaria	Mathematical modelling	New models could be designed to estimate the speed and extent of the spread of artemisinin resistance under different conditions, including different transmission intensities;				1
	988	Global Plan for Artemisinin Resistance Containment (2011)	Malaria	WHO	GMP	Report	Link	2011	1	1		1			1																				Malaria	Mathematical modelling	New models could be designed to compare the efficacy, duration and cost of elimination and containment strategies, especially when field studies are not possible;					1
	989	Global Plan for Artemisinin Resistance Containment (2011)	Malaria	WHO	GMP	Report	Link	2011	1	1		1			1																				Malaria	Mathematical modelling	New models could be designed to identify regional differences that would influence the choice of containment or prevention interventions.				1
	990	Global Plan for Artemisinin Resistance Containment (2011)	Malaria	WHO	GMP	Report	Link	2011	1	1		1			1																				Malaria	Mathematical modelling	Models to estimate the numbers of lives saved should be broadened to include treatment as a variable. These models could then be used to understand how a decrease in the efficacy of ACTs might affect the number of malaria-related deaths.				1
	991	Medical devices: managing the mismatch: an outcome of the priority medical devices project	Medical Device	WHO	EHT	Report	Link	2010	1	1	1	1	1					1			1							1	1						Malaria	Malaria	Development of affordable rapid diagnostic tests that allow differentiation between febrile illness due to malaria and that due to other causes would avoid the unnecessary treatment of febrile illness with antimalarial drugs, such as artemisinin combination therapy (ACT), whose overuse could lead to resistance of the main class of drug that is still effective in the treatment of malaria. (Develop…			1					1
[truncated: 1,155 more rows]
[truncated: 6 more columns]

## Sheet: WHO Inventory
			Documents Used in Aggregated Database WHO documents in IRIS published 2002 - 2017
			Entry	Report Name	Organization Department	Health Topic	Year	URL:	Column1	Column2	Column3
[truncated: 116 more rows]

## Sheet: Filter by Disease
		Filter WHO Health Research Priorities by Disease
[truncated: 2,147 more rows]

## Sheet: Statistics
	General statistics pulled from database -Health Topics -Type of document(research prioritization, report, meeting notes) -Publication date -Prioritization methodology																Distribution of Prioritization Methods																		Distribribution of Ranking Criteria										Make-Up of Expert Consultation Groups
[truncated: 87 more rows]
[truncated: 3 more columns]

[truncated: 1 more sheets: Solution Stats]
